# Supplementary material for: Identification and functional interpretation of miRNAs affected by rare CNVs in CAKUT
Source: Sci Rep. 2022 Oct 22;12:17746. doi: 10.1038/s41598-022-22749-1 (PMC9587983; doi:10.1038/s41598-022-22749-1)
Supplement: Supplementary file 1 — Supplementary Tables. [file 41598_2022_22749_MOESM1_ESM.xlsx]

## Sheet: rare CNVs
Supplementary table 1. Chromosomal distribution of rare CNVs (genome build hg19) extracted from all analysed studies (Verbitsky et al., 2019; Verbitsky et al., 2015; Sanna-Cherchi., et al., 2012; Cai et al., 2020; Caruana et al., 2015 and Westland et al., 2015) and mapped miRNAs
Study	SampleID	Gender	Phenotype	Clinical significance value of the CNV	Chr	Chr length	RegionID	Size (Mb)	Start	End	Mirna ID	Start	End	type	CNV type
Sanna-Cherchi et al., 2012	POL_10		KA	Likely pathogenic	chr10	135,534,747	10p11	0.61	42779994	43389994					Dupl
Sanna-Cherchi et al., 2012	MCD_7		KA	Likely pathogenic	chr10	135,534,747	10p11	0.61	42779994	43389994					Dupl
Sanna-Cherchi et al., 2012	POL_12		KA	Pathogenic	chr10	135,534,747	10p15	0.11	3020000	3130000					Del
Verbitsky et al., 2019	CAKUT134	M	KA	Likely pathogenic	chr10	135,534,747	10q24.31	0.278996	102483131	102762127	hsa-mir-3158-1	103361173	103361254	miRNA	Del
Verbitsky et al., 2019	CAKUT134	M	KA	Likely pathogenic	chr10	135,534,747	10q24.31	0.278996	102483131	102762127	hsa-mir-3158-2	103361173	103361254	miRNA	Del
Verbitsky et al., 2019	CAKUT134	M	KA	Likely pathogenic	chr10	135,534,747	10q24.31	0.278996	102483131	102762127	hsa-mir-146b	104196268	104196341	miRNA	Del
Verbitsky et al., 2019	CAKUT134	M	KA	Likely pathogenic	chr10	135,534,747	10q24.31	0.278996	102483131	102762127	hsa-mir-1307	105154009	105154158	miRNA	Del
Verbitsky et al., 2019	CAKUT134	M	KA	Likely pathogenic	chr10	135,534,747	10q24.31	0.278996	102483131	102762127	hsa-mir-936	105807846	105807944	miRNA	Del
Verbitsky et al., 2019	CAKUT134	M	KA	Likely pathogenic	chr10	135,534,747	10q24.31	0.278996	102483131	102762127	hsa-mir-609	105978546	105978641	miRNA	Del
Verbitsky et al., 2019	CAKUT134	M	KA	Likely pathogenic	chr10	135,534,747	10q24.31	0.278996	102483131	102762127	hsa-mir-4482	106028093	106028163	miRNA	Del
Verbitsky et al., 2019	CAKUT134	M	KA	Likely pathogenic	chr10	135,534,747	10q24.31	0.278996	102483131	102762127	hsa-mir-4680	112657847	112657913	miRNA	Del
Verbitsky et al., 2019	CAKUT134	M	KA	Likely pathogenic	chr10	135,534,747	10q24.31	0.278996	102483131	102762127	hsa-mir-548e	112748683	112748771	miRNA	Del
Verbitsky et al., 2019	CAKUT134	M	KA	Likely pathogenic	chr10	135,534,747	10q24.31	0.278996	102483131	102762127	hsa-mir-6715a	114059369	114059448	miRNA	Del
Verbitsky et al., 2019	CAKUT134	M	KA	Likely pathogenic	chr10	135,534,747	10q24.31	0.278996	102483131	102762127	hsa-mir-6715b	114059369	114059446	miRNA	Del
Verbitsky et al., 2019	CAKUT134	M	KA	Likely pathogenic	chr10	135,534,747	10q24.31	0.278996	102483131	102762127	hsa-mir-4295	114393928	114394013	miRNA	Del
Verbitsky et al., 2019	CAKUT134	M	KA	Likely pathogenic	chr10	135,534,747	10q24.31	0.278996	102483131	102762127	hsa-mir-4483	115537751	115537813	miRNA	Del
Verbitsky et al., 2019	CAKUT134	M	KA	Likely pathogenic	chr10	135,534,747	10q24.31	0.278996	102483131	102762127	hsa-mir-2110	115933863	115933938	miRNA	Del
Verbitsky et al., 2019	CAKUT134	M	KA	Likely pathogenic	chr10	135,534,747	10q24.31	0.278996	102483131	102762127	hsa-mir-3663	118927188	118927285	miRNA	Del
Verbitsky et al., 2019	CAKUT134	M	KA	Likely pathogenic	chr10	135,534,747	10q24.31	0.278996	102483131	102762127	hsa-mir-4681	121137483	121137555	miRNA	Del
Verbitsky et al., 2019	CAKUT134	M	KA	Likely pathogenic	chr10	135,534,747	10q24.31	0.278996	102483131	102762127	hsa-mir-4682	121718024	121718104	miRNA	Del
Verbitsky et al., 2019	CAKUT134	M	KA	Likely pathogenic	chr10	135,534,747	10q24.31	0.278996	102483131	102762127	hsa-mir-3941	124176480	124176583	miRNA	Del
Verbitsky et al., 2019	CAKUT134	M	KA	Likely pathogenic	chr10	135,534,747	10q24.31	0.278996	102483131	102762127	hsa-mir-4296	126721351	126721439	miRNA	Del
Verbitsky et al., 2019	CAKUT134	M	KA	Likely pathogenic	chr10	135,534,747	10q24.31	0.278996	102483131	102762127	hsa-mir-4484	127508308	127508391	miRNA	Del
Verbitsky et al., 2019	CAKUT134	M	KA	Likely pathogenic	chr10	135,534,747	10q24.31	0.278996	102483131	102762127	hsa-mir-4297	131641562	131641638	miRNA	Del
Verbitsky et al., 2019	CAKUT134	M	KA	Likely pathogenic	chr10	135,534,747	10q24.31	0.278996	102483131	102762127	hsa-mir-378c	132760850	132760931	miRNA	Del
Verbitsky et al., 2019	CAKUT134	M	KA	Likely pathogenic	chr10	135,534,747	10q24.31	0.278996	102483131	102762127	hsa-mir-202	135061014	135061124	miRNA	Del
Verbitsky et al., 2019	CAKUT134	M	KA	Likely pathogenic	chr10	135,534,747	10q24.31	0.278996	102483131	102762127	hsa-mir-3944	135185059	135185167	miRNA	Del
Sanna-Cherchi et al., 2012	ITA_23		KA	Likely pathogenic	chr11	135,006,516	11p11	0.94	49623424	50563424					Dupl
Sanna-Cherchi et al., 2012	CRO_3		KA	Likely pathogenic	chr11	135,006,516	11p11	0.94	49623424	50563424					Dupl
Verbitsky et al., 2019	CAKUT135	M	KA	Likely pathogenic	chr11	135,006,516	11q14.1-q14.3	8.2463	80715794	88962090	hsa-mir-4300	81601782	81601878	miRNA	Del
Verbitsky et al., 2019	CAKUT135	M	KA	Likely pathogenic	chr11	135,006,516	11q14.1-q14.3	8.2463	80715794	88962090	hsa-mir-6755	85989374	85989440	miRNA	Del
Verbitsky et al., 2019	CAKUT135	M	KA	Likely pathogenic	chr11	135,006,516	11q14.1-q14.3	8.2463	80715794	88962090	hsa-mir-3166	87909669	87909761	miRNA	Del
Verbitsky et al., 2019	CAKUT135	M	KA	Likely pathogenic	chr11	135,006,516	11q21	2.05595	93023382	95079327	hsa-mir-1304	93466839	93466930	miRNA	Del
Verbitsky et al., 2019	CAKUT135	M	KA	Likely pathogenic	chr11	135,006,516	11q21	2.05595	93023382	95079327	hsa-mir-548l	94199660	94199746	miRNA	Del
Sanna-Cherchi et al., 2012	MCD_7		KA	Pathogenic	chr11	135,006,516	11q22	0.1	99934790	100034790					Del
Verbitsky et al., 2019	CAKUT40	F	DCS	Pathogenic	chr11	135,006,516	11q23.3-q25	15.7119	119228302	134940252	hsa-mir-125b-1	121970464	121970552	miRNA	Del
Verbitsky et al., 2019	CAKUT40	F	DCS	Pathogenic	chr11	135,006,516	11q23.3-q25	15.7119	119228302	134940252	hsa-mir-100	122022936	122023016	miRNA	Del
Verbitsky et al., 2019	CAKUT40	F	DCS	Pathogenic	chr11	135,006,516	11q23.3-q25	15.7119	119228302	134940252	hsa-mir-4493	123252147	123252220	miRNA	Del
Verbitsky et al., 2019	CAKUT40	F	DCS	Pathogenic	chr11	135,006,516	11q23.3-q25	15.7119	119228302	134940252	hsa-mir-3167	126858353	126858438	miRNA	Del
Verbitsky et al., 2019	CAKUT40	F	DCS	Pathogenic	chr11	135,006,516	11q23.3-q25	15.7119	119228302	134940252	hsa-mir-6090	128392284	128392344	miRNA	Del
Verbitsky et al., 2019	CAKUT40	F	DCS	Pathogenic	chr11	135,006,516	11q23.3-q25	15.7119	119228302	134940252	hsa-mir-8052	130536629	130536698	miRNA	Del
Verbitsky et al., 2019	CAKUT40	F	DCS	Pathogenic	chr11	135,006,516	11q23.3-q25	15.7119	119228302	134940252	hsa-mir-4697	133768398	133768476	miRNA	Del
Sanna-Cherchi et al., 2012	MCD_15		KA	Pathogenic	chr11	135,006,516	11q25	0.42	130734790	131154790					Dupl
Sanna-Cherchi et al., 2012	ITA_17		KA	Likely pathogenic	chr12	133,851,895	12q21	0.62	85165869	85785869					Del
Sanna-Cherchi et al., 2012	ITA_17		KA	Pathogenic	chr12	133,851,895	12q21	0.62	35682000	36022000					Del
Verbitsky et al., 2019	CAKUT136	M	VUR	Likely pathogenic	chr12	133,851,895	12q21.31-q21.33	7.56426	83839760	91404024					Del
Sanna-Cherchi et al., 2012	CHOP_9		KA	Likely pathogenic	chr12	133,851,895	12q24	0.45	121895617	122345617					Del
Sanna-Cherchi et al., 2012	MCD_3		KA	Likely pathogenic	chr12	133,851,895	12q24	7.62	126104047	133779461	hsa-mir-4419b	128729050	128729118	miRNA	Dupl
Sanna-Cherchi et al., 2012	MCD_3		KA	Likely pathogenic	chr12	133,851,895	12q24	7.62	126104047	133779461	hsa-mir-3612	128778636	128778723	miRNA	Dupl
Sanna-Cherchi et al., 2012	MCD_3		KA	Likely pathogenic	chr12	133,851,895	12q24	7.62	126104047	133779461	hsa-mir-6763	133158582	133158647	miRNA	Dupl
Sanna-Cherchi et al., 2012	POL_7		KA	Pathogenic	chr12	133,851,895	12q24	0.21	114345617	114555617					Dupl
Sanna-Cherchi et al., 2012	ITA_46		KA	Likely pathogenic	chr13	115,169,878	13q11	1.36	23542000	24902000	hsa-mir-2276	24736554	24736643	miRNA	Del
Sanna-Cherchi et al., 2012	ITA_47		KA	Likely pathogenic	chr13	115,169,878	13q12	0.63	29242000	29872000					Dupl
Sanna-Cherchi et al., 2012	MCD_3		KA	Likely pathogenic	chr13	115,169,878	13q12	1.23	37382000	38612000					Dupl
Sanna-Cherchi et al., 2012	CHOP_16		KA	Likely pathogenic	chr13	115,169,878	13q13	0.74	39802000	40542000	hsa-mir-4305	40238170	40238272	miRNA	Dupl
Sanna-Cherchi et al., 2012	CHOP_7		KA	Likely pathogenic	chr13	115,169,878	13q32	0.43	100591999	101021999					Del
Verbitsky et al., 2019	CAKUT137	F	KA	Likely pathogenic	chr13	115,169,878	13q34	4.7	110400000	115100000	hsa-mir-8073	110993304	110993376	miRNA	Del
Verbitsky et al., 2019	CAKUT137	F	KA	Likely pathogenic	chr13	115,169,878	13q34	4.7	110400000	115100000	hsa-mir-8075	113917233	113917313	miRNA	Del
Verbitsky et al., 2019	CAKUT137	F	KA	Likely pathogenic	chr13	115,169,878	13q34	4.7	110400000	115100000	hsa-mir-548ar	115009979	115010036	miRNA	Del
Verbitsky et al., 2019	CAKUT137	F	KA	Likely pathogenic	chr13	115,169,878	13q34	4.7	110400000	115100000	hsa-mir-4502	115039302	115039383	miRNA	Del
Verbitsky et al., 2019	CAKUT138	M	DCS	Likely pathogenic	chr14	107,349,540	14q21.3-q22.2	6.83896	47588643	54427602	hsa-mir-548y	48230197	48230307	miRNA	Dupl
Verbitsky et al., 2019	CAKUT138	M	DCS	Likely pathogenic	chr14	107,349,540	14q21.3-q22.2	6.83896	47588643	54427602	hsa-mir-6076	50433116	50433229	miRNA	Dupl
Verbitsky et al., 2019	CAKUT138	M	DCS	Likely pathogenic	chr14	107,349,540	14q21.3-q22.2	6.83896	47588643	54427602	hsa-mir-4504	50766572	50766664	miRNA	Dupl
Verbitsky et al., 2019	CAKUT138	M	DCS	Likely pathogenic	chr14	107,349,540	14q21.3-q22.2	6.83896	47588643	54427602	hsa-mir-5580	54415144	54415202	miRNA	Dupl
Verbitsky et al., 2019	CAKUT141	M	OU	Likely pathogenic	chr15	102,531,392	15q11.1-q11.2	3.1	20100000	23200000	hsa-mir-3118-4	21038123	21038198	miRNA	Dupl
Verbitsky et al., 2019	CAKUT141	M	OU	Likely pathogenic	chr15	102,531,392	15q11.1-q11.2	3.1	20100000	23200000	hsa-mir-5701-1	21145580	21145662	miRNA	Dupl
Verbitsky et al., 2019	CAKUT141	M	OU	Likely pathogenic	chr15	102,531,392	15q11.1-q11.2	3.1	20100000	23200000	hsa-mir-3118-6	22049273	22049348	miRNA	Dupl
Verbitsky et al., 2019	CAKUT141	M	OU	Likely pathogenic	chr15	102,531,392	15q11.1-q11.2	3.1	20100000	23200000	hsa-mir-5701-2	22156765	22156847	miRNA	Dupl
Verbitsky et al., 2019	CAKUT141	M	OU	Likely pathogenic	chr15	102,531,392	15q11.1-q11.2	3.1	20100000	23200000	hsa-mir-1268a	22513228	22513280	miRNA	Dupl
Verbitsky et al., 2019	CAKUT141	M	OU	Likely pathogenic	chr15	102,531,392	15q11.1-q11.2	3.1	20100000	23200000	hsa-mir-4509-1	22675147	22675241	miRNA	Dupl
Verbitsky et al., 2019	CAKUT139	F	VUR	Likely pathogenic	chr15	102,531,392	15q11.2	1.66856	19109352	20777909					Dupl
Verbitsky et al., 2019	CAKUT140	M	PUV	Likely pathogenic	chr15	102,531,392	15q11.2	2.42612	18408461	20834582					Dupl
Verbitsky et al., 2019	CAKUT142	M	PUV	Likely pathogenic	chr15	102,531,392	15q11.2	0.8	22300000	23100000	hsa-mir-1268a	22513228	22513280	miRNA	Dupl
Verbitsky et al., 2019	CAKUT142	M	PUV	Likely pathogenic	chr15	102,531,392	15q11.2	0.8	22300000	23100000	hsa-mir-4509-1	22675147	22675241	miRNA	Dupl
Verbitsky et al., 2019	CAKUT143	M	VUR	Likely pathogenic	chr15	102,531,392	15q11.2	0.7	22500000	23200000	hsa-mir-1268a	22513228	22513280	miRNA	Dupl
Verbitsky et al., 2019	CAKUT143	M	VUR	Likely pathogenic	chr15	102,531,392	15q11.2	0.7	22500000	23200000	hsa-mir-4509-1	22675147	22675241	miRNA	Dupl
Verbitsky et al., 2019	CAKUT41	M	VUR	Pathogenic	chr15	102,531,392	15q11.2-q13.1	4.88647	23648792	28535266	hsa-mir-4508	23807208	23807278	miRNA	Del
Verbitsky et al., 2019	CAKUT41	M	VUR	Pathogenic	chr15	102,531,392	15q11.2-q13.1	4.88647	23648792	28535266	hsa-mir-4715	26093893	26093972	miRNA	Del
Sanna-Cherchi et al., 2012	ITA_9		KA	Likely pathogenic	chr15	102,531,392	15q13	0.43	43112708	43542708					Del
Verbitsky et al., 2019	CAKUT42	M	KA	Pathogenic	chr15	102,531,392	15q13.2-q13.3	1.58106	30930500	32511555	hsa-mir-211	31357234	31357344	miRNA	Del
Verbitsky et al., 2019	CAKUT43	M	OU	Pathogenic	chr15	102,531,392	15q13.2-q13.3	1.6	30914336	32514341	hsa-mir-211	31357234	31357344	miRNA	Dupl
Verbitsky et al., 2019	CAKUT144	M	KA	Likely pathogenic	chr15	102,531,392	15q13.3-q14	1.99468	32815674	34810352	hsa-mir-1233-1	34674269	34674351	miRNA	Del
Verbitsky et al., 2015	300		KA	Pathogenic	chr15	102,531,392	15q24.1-q24.2	3.11	72962947	76072945					Del
Verbitsky et al., 2015	300		KA	Pathogenic	chr15	102,531,392	15q24.1-q24.2	3.11	72962947	76072945	hsa-mir-6881	74703697	74703773	miRNA	Del
Verbitsky et al., 2015	300		KA	Pathogenic	chr15	102,531,392	15q24.1-q24.2	3.11	72962947	76072945	hsa-mir-4513	75081012	75081098	miRNA	Del
Verbitsky et al., 2015	300		KA	Pathogenic	chr15	102,531,392	15q24.1-q24.2	3.11	72962947	76072945	hsa-mir-6882	75132982	75133048	miRNA	Del
Verbitsky et al., 2015	300		KA	Pathogenic	chr15	102,531,392	15q24.1-q24.2	3.11	72962947	76072945	hsa-mir-631	75645951	75646026	miRNA	Del
Verbitsky et al., 2015	300		KA	Pathogenic	chr15	102,531,392	15q24.1-q24.2	3.11	72962947	76072945	hsa-mir-4313	76054555	76054656	miRNA	Del
Sanna-Cherchi et al., 2012	MCD_5		KA	Pathogenic	chr16	90,354,753	16p11	2.31	29642499	31952499	hsa-mir-4518	30515239	30515322	miRNA	Del
Sanna-Cherchi et al., 2012	MCD_5		KA	Pathogenic	chr16	90,354,753	16p11	2.31	29642499	31952499	hsa-mir-4519	30886586	30886644	miRNA	Del
Sanna-Cherchi et al., 2012	MCD_5		KA	Pathogenic	chr16	90,354,753	16p11	2.31	29642499	31952499	hsa-mir-762	30905223	30905306	miRNA	Del
Sanna-Cherchi et al., 2012	POL_16		KA	Pathogenic	chr16	90,354,753	16p11	2.31	29642499	31952499	hsa-mir-4518	30515239	30515322	miRNA	Del
Sanna-Cherchi et al., 2012	POL_16		KA	Pathogenic	chr16	90,354,753	16p11	2.31	29642499	31952499	hsa-mir-4519	30886586	30886644	miRNA	Del
Sanna-Cherchi et al., 2012	POL_16		KA	Pathogenic	chr16	90,354,753	16p11	2.31	29642499	31952499	hsa-mir-762	30905223	30905306	miRNA	Del
Verbitsky et al., 2015	311		OU	Pathogenic	chr16	90,354,753	16p11.2	0.62	29582499	30202499	hsa-mir-3680-2	29610499	29610586	miRNA	Del
Verbitsky et al., 2015	377		KA	Pathogenic	chr16	90,354,753	16p11.2	0.62	29582499	30202499	hsa-mir-3680-2	29610499	29610586	miRNA	Del
Verbitsky et al., 2019	CAKUT1	M	KA	Pathogenic	chr16	90,354,753	16p11.2	1.71444	28485141	30199584	hsa-mir-6862-2	28735572	28735642	miRNA	Del
Verbitsky et al., 2019	CAKUT1	M	KA	Pathogenic	chr16	90,354,753	16p11.2	1.71444	28485141	30199584	hsa-mir-4721	28855239	28855328	miRNA	Del
Verbitsky et al., 2019	CAKUT1	M	KA	Pathogenic	chr16	90,354,753	16p11.2	1.71444	28485141	30199584	hsa-mir-4517	28969903	28969982	miRNA	Del
Verbitsky et al., 2019	CAKUT1	M	KA	Pathogenic	chr16	90,354,753	16p11.2	1.71444	28485141	30199584	hsa-mir-3680-2	29610499	29610586	miRNA	Del
Verbitsky et al., 2019	CAKUT2	M	OU	Pathogenic	chr16	90,354,753	16p11.2	0.617815	29581764	30199579	hsa-mir-3680-2	29610499	29610586	miRNA	Del
Verbitsky et al., 2019	CAKUT3	F	KA	Pathogenic	chr16	90,354,753	16p11.2	0.617815	29581764	30199579	hsa-mir-3680-2	29610499	29610586	miRNA	Del
Verbitsky et al., 2019	CAKUT4	M	PUV	Pathogenic	chr16	90,354,753	16p11.2	0.606681	29592903	30199584	hsa-mir-3680-2	29610499	29610586	miRNA	Del
Verbitsky et al., 2019	CAKUT44	M	PUV	Pathogenic	chr16	90,354,753	16p11.2	0.545775	29595483	30141258	hsa-mir-3680-2	29610499	29610586	miRNA	Dupl
Verbitsky et al., 2019	CAKUT5	F	VUR	Pathogenic	chr16	90,354,753	16p11.2	0.582324	29595483	30177807	hsa-mir-3680-2	29610499	29610586	miRNA	Del
Verbitsky et al., 2019	CAKUT6	M	KA	Pathogenic	chr16	90,354,753	16p11.2	0.620137	29595483	30215620	hsa-mir-3680-2	29610499	29610586	miRNA	Del
Verbitsky et al., 2019	CAKUT7	M	DCS	Pathogenic	chr16	90,354,753	16p11.2	0.526731	29672982	30199713					Del
Verbitsky et al., 2019	CAKUT8	M	KA	Pathogenic	chr16	90,354,753	16p11.2	0.511462	29698625	30210087					Del
Verbitsky et al., 2019	CAKUT8	M	KA	Pathogenic	chr16	90,354,753	16p11.2	0.511462	29698625	30210087					Del
Verbitsky et al., 2019	CAKUT145	F	KA	Likely pathogenic	chr16	90,354,753	16p11.2	1.08359	28328916	29412503	hsa-mir-6862-1	28402302	28402372	miRNA	Del
Verbitsky et al., 2019	CAKUT145	F	KA	Likely pathogenic	chr16	90,354,753	16p11.2	1.08359	28328916	29412503	hsa-mir-6862-2	28735572	28735642	miRNA	Del
Verbitsky et al., 2019	CAKUT145	F	KA	Likely pathogenic	chr16	90,354,753	16p11.2	1.08359	28328916	29412503	hsa-mir-4721	28855239	28855328	miRNA	Del
Verbitsky et al., 2019	CAKUT145	F	KA	Likely pathogenic	chr16	90,354,753	16p11.2	1.08359	28328916	29412503	hsa-mir-4517	28969903	28969982	miRNA	Del
Verbitsky et al., 2019	CAKUT146	M	KA	Likely pathogenic	chr16	90,354,753	16p11.2	0.329956	28826049	29156005	hsa-mir-4721	28855239	28855328	miRNA	Del
Verbitsky et al., 2019	CAKUT146	M	KA	Likely pathogenic	chr16	90,354,753	16p11.2	0.329956	28826049	29156005	hsa-mir-4517	28969903	28969982	miRNA	Del
Verbitsky et al., 2019	CAKUT9	M	KA	Likely pathogenic	chr16	90,354,753	16p11.2	2.67444	30033633	32708071	hsa-mir-4518	30515239	30515322	miRNA	Del
Verbitsky et al., 2019	CAKUT9	M	KA	Likely pathogenic	chr16	90,354,753	16p11.2	2.67444	30033633	32708071	hsa-mir-4519	30886586	30886644	miRNA	Del
Verbitsky et al., 2019	CAKUT9	M	KA	Likely pathogenic	chr16	90,354,753	16p11.2	2.67444	30033633	32708071	hsa-mir-762	30905223	30905306	miRNA	Del
Sanna-Cherchi et al., 2012	ITA_18		KA	Likely pathogenic	chr16	90,354,753	16p12	0.15	21602499	21752499					Dupl
Sanna-Cherchi et al., 2012	ITA_32		KA	Pathogenic	chr16	90,354,753	16p13	0.77	15122499	15892499	hsa-mir-6511b-2	15227931	15228002	miRNA	Dupl
Sanna-Cherchi et al., 2012	ITA_32			Pathogenic	chr16	90,354,753	16p13	0.77	15122499	15892499	hsa-mir-3180-4	15248706	15248859	miRNA	Dupl
Sanna-Cherchi et al., 2012	ITA_32			Pathogenic	chr16	90,354,753	16p13	0.77	15122499	15892499	hsa-mir-6506	15704886	15704952	miRNA	Dupl
Sanna-Cherchi et al., 2012	ITA_32			Pathogenic	chr16	90,354,753	16p13	0.77	15122499	15892499	hsa-mir-484	15737150	15737229	miRNA	Dupl
Sanna-Cherchi et al., 2012	POL_21		KA	Pathogenic	chr16	90,354,753	16p13	0.04	15132499	15182499					Dupl
Verbitsky et al., 2019	CAKUT45	M	OU	Pathogenic	chr16	90,354,753	16p13.11	1.3281	14975292	1.63034e+07	hsa-mir-3179-1	14995364	14995448	miRNA	Dupl
Verbitsky et al., 2019	CAKUT45	M	OU	Pathogenic	chr16	90,354,753	16p13.11	1.3281	14975292	1.63034e+07	hsa-mir-3670-1	15001573	15001638	miRNA	Dupl
Verbitsky et al., 2019	CAKUT45	M	OU	Pathogenic	chr16	90,354,753	16p13.11	1.3281	14975292	1.63034e+07	hsa-mir-3180-1	15005076	15005170	miRNA	Dupl
Verbitsky et al., 2019	CAKUT45	M	OU	Pathogenic	chr16	90,354,753	16p13.11	1.3281	14975292	1.63034e+07	hsa-mir-6511a-1	15019793	15019860	miRNA	Dupl
Verbitsky et al., 2019	CAKUT45	M	OU	Pathogenic	chr16	90,354,753	16p13.11	1.3281	14975292	16303388	hsa-mir-6770-1	15024676	15024736	miRNA	Dupl
Verbitsky et al., 2019	CAKUT45	M	OU	Pathogenic	chr16	90,354,753	16p13.11	1.3281	14975292	16303388	hsa-mir-1972-1	15104177	15104254	miRNA	Dupl
Verbitsky et al., 2019	CAKUT45	M	OU	Pathogenic	chr16	90,354,753	16p13.11	1.3281	14975292	16303388	hsa-mir-6511b-2	15227931	15228002	miRNA	Dupl
Verbitsky et al., 2019	CAKUT45	M	OU	Pathogenic	chr16	90,354,753	16p13.11	1.3281	14975292	16303388	hsa-mir-3180-4	15248706	15248859	miRNA	Dupl
Verbitsky et al., 2019	CAKUT45	M	OU	Pathogenic	chr16	90,354,753	16p13.11	1.3281	14975292	16303388	hsa-mir-6506	15704886	15704952	miRNA	Dupl
Verbitsky et al., 2019	CAKUT45	M	OU	Pathogenic	chr16	90,354,753	16p13.11	1.3281	14975292	16303388	hsa-mir-484	15737150	15737229	miRNA	Dupl
Verbitsky et al., 2019	CAKUT46	M	KA	Pathogenic	chr16	90,354,753	16p13.11	1.20158	15090399	1.6292e+07					Dupl
Verbitsky et al., 2019	CAKUT46	M	KA	Pathogenic	chr16	90,354,753	16p13.11	1.20158	15090399	1.6292e+07	hsa-mir-1972-1	15104177	15104254	miRNA	Dupl
Verbitsky et al., 2019	CAKUT46	M	KA	Pathogenic	chr16	90,354,753	16p13.11	1.20158	15090399	1.6292e+07	hsa-mir-6511b-2	15227931	15228002	miRNA	Dupl
Verbitsky et al., 2019	CAKUT46	M	KA	Pathogenic	chr16	90,354,753	16p13.11	1.20158	15090399	16291983	hsa-mir-3180-4	15248706	15248859	miRNA	Dupl
Verbitsky et al., 2019	CAKUT46	M	KA	Pathogenic	chr16	90,354,753	16p13.11	1.20158	15090399	16291983	hsa-mir-6506	15704886	15704952	miRNA	Dupl
Verbitsky et al., 2019	CAKUT46	M	KA	Pathogenic	chr16	90,354,753	16p13.11	1.20158	15090399	16291983	hsa-mir-484	15737150	15737229	miRNA	Dupl
Verbitsky et al., 2019	CAKUT47	M	KA	Pathogenic	chr16	90,354,753	16p13.11	1.16932	15122812	1.62921e+07	hsa-mir-6511b-2	15227931	15228002	miRNA	Del
Verbitsky et al., 2019	CAKUT47	M	KA	Pathogenic	chr16	90,354,753	16p13.11	1.16932	15122812	1.62921e+07	hsa-mir-3180-4	15248706	15248859	miRNA	Del
Verbitsky et al., 2019	CAKUT47	M	KA	Pathogenic	chr16	90,354,753	16p13.11	1.16932	15122812	1.62921e+07	hsa-mir-6506	15704886	15704952	miRNA	Del
Verbitsky et al., 2019	CAKUT47	M	KA	Pathogenic	chr16	90,354,753	16p13.11	1.16932	15122812	1.62921e+07	hsa-mir-484	15737150	15737229	miRNA	Del
Verbitsky et al., 2019	CAKUT48	F	DCS	Pathogenic	chr16	90,354,753	16p13.11	1.16932	15122812	1.62921e+07	hsa-mir-6511b-2	15227931	15228002	miRNA	Del
Verbitsky et al., 2019	CAKUT48	F	DCS	Pathogenic	chr16	90,354,753	16p13.11	1.16932	15122812	1.62921e+07	hsa-mir-3180-4	15248706	15248859	miRNA	Del
Verbitsky et al., 2019	CAKUT48	F	DCS	Pathogenic	chr16	90,354,753	16p13.11	1.16932	15122812	1.62921e+07	hsa-mir-6506	15704886	15704952	miRNA	Del
Verbitsky et al., 2019	CAKUT48	F	DCS	Pathogenic	chr16	90,354,753	16p13.11	1.16932	15122812	1.62921e+07	hsa-mir-484	15737150	15737229	miRNA	Del
Verbitsky et al., 2019	CAKUT49	F	KA	Pathogenic	chr16	90,354,753	16p13.11	0.800664	15125441	15926105	hsa-mir-6511b-2	15227931	15228002	miRNA	Del
Verbitsky et al., 2019	CAKUT49	F	KA	Pathogenic	chr16	90,354,753	16p13.11	0.800664	15125441	15926105	hsa-mir-3180-4	15248706	15248859	miRNA	Del
Verbitsky et al., 2019	CAKUT49	F	KA	Pathogenic	chr16	90,354,753	16p13.11	0.800664	15125441	15926105	hsa-mir-6506	15704886	15704952	miRNA	Del
Verbitsky et al., 2019	CAKUT49	F	KA	Pathogenic	chr16	90,354,753	16p13.11	0.800664	15125441	15926105	hsa-mir-484	15737150	15737229	miRNA	Del
Verbitsky et al., 2019	CAKUT50	F	KA	Pathogenic	chr16	90,354,753	16p13.11	0.798937	15493046	1.6292e+07	hsa-mir-6506	15704886	15704952	miRNA	Dupl
Verbitsky et al., 2019	CAKUT50	F	KA	Pathogenic	chr16	90,354,753	16p13.11	0.798937	15493046	1.6292e+07	hsa-mir-484	15737150	15737229	miRNA	Dupl
Verbitsky et al., 2019	CAKUT51	F	KA	Pathogenic	chr16	90,354,753	16p13.11	0.800728	15491400	1.62921e+07	hsa-mir-6506	15704886	15704952	miRNA	Dupl
Verbitsky et al., 2019	CAKUT51	F	KA	Pathogenic	chr16	90,354,753	16p13.11	0.800728	15491400	1.62921e+07	hsa-mir-484	15737150	15737229	miRNA	Dupl
Verbitsky et al., 2019	CAKUT52	M	KA	Pathogenic	chr16	90,354,753	16p13.11	0.81013	15491400	16301530	hsa-mir-6506	15704886	15704952	miRNA	Dupl
Verbitsky et al., 2019	CAKUT52	M	KA	Pathogenic	chr16	90,354,753	16p13.11	0.81013	15491400	16301530	hsa-mir-484	15737150	15737229	miRNA	Dupl
Verbitsky et al., 2019	CAKUT53	M	OU	Pathogenic	chr16	90,354,753	16p13.11-p12.3	2.67165	15493046	18164698	hsa-mir-6506	15704886	15704952	miRNA	Del
Verbitsky et al., 2019	CAKUT53	M	OU	Pathogenic	chr16	90,354,753	16p13.11-p12.3	2.67165	15493046	18164698	hsa-mir-484	15737150	15737229	miRNA	Del
Verbitsky et al., 2019	CAKUT53	M	OU	Pathogenic	chr16	90,354,753	16p13.11-p12.3	2.67165	15493046	18164698	hsa-mir-3179-2	16394015	16394099	miRNA	Del
Verbitsky et al., 2019	CAKUT53	M	OU	Pathogenic	chr16	90,354,753	16p13.11-p12.3	2.67165	15493046	18164698	hsa-mir-3670-2	16400226	16400291	miRNA	Del
Verbitsky et al., 2019	CAKUT53	M	OU	Pathogenic	chr16	90,354,753	16p13.11-p12.3	2.67165	15493046	18164698	hsa-mir-3180-2	16403735	16403823	miRNA	Del
Verbitsky et al., 2019	CAKUT53	M	OU	Pathogenic	chr16	90,354,753	16p13.11-p12.3	2.67165	15493046	18164698	hsa-mir-6511a-2	16418444	16418511	miRNA	Del
Verbitsky et al., 2019	CAKUT53	M	OU	Pathogenic	chr16	90,354,753	16p13.11-p12.3	2.67165	15493046	18164698	hsa-mir-6770-2	16423161	16423221	miRNA	Del
Verbitsky et al., 2019	CAKUT53	M	OU	Pathogenic	chr16	90,354,753	16p13.11-p12.3	2.67165	15493046	18164698	hsa-mir-6511a-3	16462732	16462799	miRNA	Del
Verbitsky et al., 2019	CAKUT147	M	OU	Likely pathogenic	chr16	90,354,753	16p13.3-13.2	0.71407	6250971	6965041					Del
Verbitsky et al., 2019	CAKUT54	F	KA	Pathogenic	chr16	90,354,753	16p13.3-p13.11	15.0866	101263	15187912	hsa-mir-5587	585315	585368	miRNA	Dupl
Verbitsky et al., 2019	CAKUT54	F	KA	Pathogenic	chr16	90,354,753	16p13.3-p13.11	15.0866	101263	15187912	hsa-mir-3176	593276	593366	miRNA	Dupl
Verbitsky et al., 2019	CAKUT54	F	KA	Pathogenic	chr16	90,354,753	16p13.3-p13.11	15.0866	101263	15187912	hsa-mir-662	820182	820277	miRNA	Dupl
Verbitsky et al., 2019	CAKUT54	F	KA	Pathogenic	chr16	90,354,753	16p13.3-p13.11	15.0866	101263	15187912	hsa-mir-3177	1784985	1785067	miRNA	Dupl
Verbitsky et al., 2019	CAKUT54	F	KA	Pathogenic	chr16	90,354,753	16p13.3-p13.11	15.0866	101263	15187912	hsa-mir-1225	2140195	2140285	miRNA	Dupl
Verbitsky et al., 2019	CAKUT54	F	KA	Pathogenic	chr16	90,354,753	16p13.3-p13.11	15.0866	101263	15187912	hsa-mir-6511b-1	2156669	2156754	miRNA	Dupl
Verbitsky et al., 2019	CAKUT54	F	KA	Pathogenic	chr16	90,354,753	16p13.3-p13.11	15.0866	101263	15187912	hsa-mir-4516	2183119	2183205	miRNA	Dupl
Verbitsky et al., 2019	CAKUT54	F	KA	Pathogenic	chr16	90,354,753	16p13.3-p13.11	15.0866	101263	15187912	hsa-mir-3180-5	2185977	2186130	miRNA	Dupl
Verbitsky et al., 2019	CAKUT54	F	KA	Pathogenic	chr16	90,354,753	16p13.3-p13.11	15.0866	101263	15187912	hsa-mir-3677	2320713	2320773	miRNA	Dupl
Verbitsky et al., 2019	CAKUT54	F	KA	Pathogenic	chr16	90,354,753	16p13.3-p13.11	15.0866	101263	15187912	hsa-mir-940	2321747	2321841	miRNA	Dupl
Verbitsky et al., 2019	CAKUT54	F	KA	Pathogenic	chr16	90,354,753	16p13.3-p13.11	15.0866	101263	15187912	hsa-mir-4717	2324620	2324692	miRNA	Dupl
Verbitsky et al., 2019	CAKUT54	F	KA	Pathogenic	chr16	90,354,753	16p13.3-p13.11	15.0866	101263	15187912	hsa-mir-6767	2495392	2495458	miRNA	Dupl
Verbitsky et al., 2019	CAKUT54	F	KA	Pathogenic	chr16	90,354,753	16p13.3-p13.11	15.0866	101263	15187912	hsa-mir-6768	2513967	2514039	miRNA	Dupl
Verbitsky et al., 2019	CAKUT54	F	KA	Pathogenic	chr16	90,354,753	16p13.3-p13.11	15.0866	101263	15187912	hsa-mir-3178	2581922	2582006	miRNA	Dupl
Verbitsky et al., 2019	CAKUT54	F	KA	Pathogenic	chr16	90,354,753	16p13.3-p13.11	15.0866	101263	15187912	hsa-mir-6126	3535380	3535469	miRNA	Dupl
Verbitsky et al., 2019	CAKUT54	F	KA	Pathogenic	chr16	90,354,753	16p13.3-p13.11	15.0866	101263	15187912	hsa-mir-6769a	4721318	4721391	miRNA	Dupl
Verbitsky et al., 2019	CAKUT54	F	KA	Pathogenic	chr16	90,354,753	16p13.3-p13.11	15.0866	101263	15187912	hsa-mir-8065	5682467	5682567	miRNA	Dupl
Verbitsky et al., 2019	CAKUT54	F	KA	Pathogenic	chr16	90,354,753	16p13.3-p13.11	15.0866	101263	15187912	hsa-mir-548h-2	11400296	11400384	miRNA	Dupl
Verbitsky et al., 2019	CAKUT54	F	KA	Pathogenic	chr16	90,354,753	16p13.3-p13.11	15.0866	101263	15187912	hsa-mir-4718	12814177	12814228	miRNA	Dupl
Verbitsky et al., 2019	CAKUT54	F	KA	Pathogenic	chr16	90,354,753	16p13.3-p13.11	15.0866	101263	15187912	hsa-mir-193b	14397823	14397906	miRNA	Dupl
Verbitsky et al., 2019	CAKUT54	F	KA	Pathogenic	chr16	90,354,753	16p13.3-p13.11	15.0866	101263	15187912	hsa-mir-365a	14403141	14403228	miRNA	Dupl
Verbitsky et al., 2019	CAKUT54	F	KA	Pathogenic	chr16	90,354,753	16p13.3-p13.11	15.0866	101263	15187912	hsa-mir-3179-1	14995364	14995448	miRNA	Dupl
Verbitsky et al., 2019	CAKUT54	F	KA	Pathogenic	chr16	90,354,753	16p13.3-p13.11	15.0866	101263	15187912	hsa-mir-3670-1	15001573	15001638	miRNA	Dupl
Verbitsky et al., 2019	CAKUT54	F	KA	Pathogenic	chr16	90,354,753	16p13.3-p13.11	15.0866	101263	15187912	hsa-mir-3180-1	15005076	15005170	miRNA	Dupl
Verbitsky et al., 2019	CAKUT54	F	KA	Pathogenic	chr16	90,354,753	16p13.3-p13.11	15.0866	101263	15187912	hsa-mir-6511a-1	15019793	15019860	miRNA	Dupl
Verbitsky et al., 2019	CAKUT54	F	KA	Pathogenic	chr16	90,354,753	16p13.3-p13.11	15.0866	101263	15187912	hsa-mir-6770-1	15024676	15024736	miRNA	Dupl
Verbitsky et al., 2019	CAKUT54	F	KA	Pathogenic	chr16	90,354,753	16p13.3-p13.11	15.0866	101263	15187912	hsa-mir-1972-1	15104177	15104254	miRNA	Dupl
Sanna-Cherchi et al., 2012	POL_7		KA	Likely pathogenic	chr16	90,354,753	16p22	0.51	74832499	75342499					Del
Sanna-Cherchi et al., 2012	ITA_49		KA	Pathogenic	chr16	90,354,753	16q11	0.09	49272499	49362499					Dupl
Verbitsky et al., 2019	CAKUT148	F	VUR	Likely pathogenic	chr16	90,354,753	16q24	1.26856	85472528	86741090	hsa-mir-1910	85775226	85775306	miRNA	Dupl
Verbitsky et al., 2019	CAKUT148	F	VUR	Likely pathogenic	chr16	90,354,753	16q24	1.26856	85472528	86741090	hsa-mir-6774	85951952	85952022	miRNA	Dupl
Verbitsky et al., 2019	CAKUT30	M	KA	Pathogenic	chr17	81,195,210	17p11.2	3.51158	16728248	20239827	hsa-mir-6777	17716793	17716859	miRNA	Del
Verbitsky et al., 2019	CAKUT30	M	KA	Pathogenic	chr17	81,195,210	17p11.2	3.51158	16728248	20239827	hsa-mir-33b	17717149	17717245	miRNA	Del
Verbitsky et al., 2019	CAKUT30	M	KA	Pathogenic	chr17	81,195,210	17p11.2	3.51158	16728248	20239827	hsa-mir-6778	18244127	18244200	miRNA	Del
Verbitsky et al., 2019	CAKUT30	M	KA	Pathogenic	chr17	81,195,210	17p11.2	3.51158	16728248	20239827	hsa-mir-1180	19247818	19247887	miRNA	Del
Verbitsky et al., 2019	CAKUT55	F	OU	Pathogenic	chr17	81,195,210	17p11.2	3.81774	16473277	20291019	hsa-mir-6777	17716793	17716859	miRNA	Dupl
Verbitsky et al., 2019	CAKUT55	F	OU	Pathogenic	chr17	81,195,210	17p11.2	3.81774	16473277	20291019	hsa-mir-33b	17717149	17717245	miRNA	Dupl
Verbitsky et al., 2019	CAKUT55	F	OU	Pathogenic	chr17	81,195,210	17p11.2	3.81774	16473277	20291019	hsa-mir-6778	18244127	18244200	miRNA	Dupl
Verbitsky et al., 2019	CAKUT55	F	OU	Pathogenic	chr17	81,195,210	17p11.2	3.81774	16473277	20291019	hsa-mir-1180	19247818	19247887	miRNA	Dupl
Verbitsky et al., 2019	CAKUT56	M	KA	Pathogenic	chr17	81,195,210	17p11.2	3.36053	1.67772e+07	20137709	hsa-mir-6777	17716793	17716859	miRNA	Dupl
Verbitsky et al., 2019	CAKUT56	M	KA	Pathogenic	chr17	81,195,210	17p11.2	3.36053	1.67772e+07	20137709	hsa-mir-33b	17717149	17717245	miRNA	Dupl
Verbitsky et al., 2019	CAKUT56	M	KA	Pathogenic	chr17	81,195,210	17p11.2	3.36053	1.67772e+07	20137709	hsa-mir-6778	18244127	18244200	miRNA	Dupl
Verbitsky et al., 2019	CAKUT56	M	KA	Pathogenic	chr17	81,195,210	17p11.2	3.36053	16777177	20137709	hsa-mir-1180	19247818	19247887	miRNA	Dupl
Verbitsky et al., 2019	CAKUT149	M	KA	Likely pathogenic	chr17	81,195,210	17p11.2	0.761009	17378887	18139896	hsa-mir-6777	17716793	17716859	miRNA	Del
Verbitsky et al., 2019	CAKUT149	M	KA	Likely pathogenic	chr17	81,195,210	17p11.2	0.761009	17378887	18139896	hsa-mir-33b	17717149	17717245	miRNA	Del
Sanna-Cherchi et al., 2012	CHOP_4		KA	Pathogenic	chr17	81,195,210	17p11-p12	3.82	16469275	20289408	hsa-mir-378j	35974975	35975084	miRNA	Dupl
Sanna-Cherchi et al., 2012	CHOP_4		KA	Pathogenic	chr17	81,195,210	17p11-p12	3.82	16469275	20289408	hsa-mir-1180	19247818	19247887	miRNA	Dupl
Sanna-Cherchi et al., 2012	POL_3		KA	Pathogenic	chr17	81,195,210	17p11-p12	3.82	16469275	20289408	hsa-mir-1180	19247818	19247887	miRNA	Dupl
Sanna-Cherchi et al., 2012	CHOP_4		KA	Pathogenic	chr17	81,195,210	17p11-p12	3.82	16469275	20289408	hsa-mir-6777	17716793	17716859	miRNA	Dupl
Sanna-Cherchi et al., 2012	CHOP_4		KA	Pathogenic	chr17	81,195,210	17p11-p12	3.82	16469275	20289408	hsa-mir-33b	17717149	17717245	miRNA	Dupl
Sanna-Cherchi et al., 2012	CHOP_4		KA	Pathogenic	chr17	81,195,210	17p11-p12	3.82	16469275	20289408	hsa-mir-6778	18244127	18244200	miRNA	Dupl
Sanna-Cherchi et al., 2012	POL_3		KA	Pathogenic	chr17	81,195,210	17p11-p12	3.82	16469275	20289408	hsa-mir-6777	17716793	17716859	miRNA	Dupl
Sanna-Cherchi et al., 2012	POL_3		KA	Pathogenic	chr17	81,195,210	17p11-p12	3.82	16469275	20289408	hsa-mir-33b	17717149	17717245	miRNA	Dupl
Sanna-Cherchi et al., 2012	POL_3		KA	Pathogenic	chr17	81,195,210	17p11-p12	3.82	16469275	20289408	hsa-mir-6778	18244127	18244200	miRNA	Dupl
Verbitsky et al., 2015	368		KA	Pathogenic	chr17	81,195,210	17p12	1.38	14099275	15479275	hsa-mir-4731	15154943	15155013	miRNA	Del
Verbitsky et al., 2019	CAKUT57	F	KA	Pathogenic	chr17	81,195,210	17p12	1.38179	14101029	15482817	hsa-mir-4731	15154943	15155013	miRNA	Del
Verbitsky et al., 2019	CAKUT58	M	KA	Pathogenic	chr17	81,195,210	17p12	1.32271	14101029	15423739	hsa-mir-4731	15154943	15155013	miRNA	Del
Cai et al., 2020	E2031		KA	Pathogenic	chr17	81,195,210	17p12	1.4	14083054	15482833	hsa-mir-4731	15154943	15155013	miRNA	Del
Sanna-Cherchi et al., 2012	ITA_19		KA	Likely pathogenic	chr17	81,195,210	17p13	0.1	150000	250000					Dupl
Verbitsky et al., 2015	144		KA	Pathogenic	chr17	81,195,210	17p13.3	0.06	3503251	5569276	hsa-mir-6865	4873380	4873445	miRNA	Del
Verbitsky et al., 2015	136		KA	Pathogenic	chr17	81,195,210	17p13.3	0.06	3503251	3563251					Del
Verbitsky et al., 2015	144		KA	Pathogenic	chr17	81,195,210	17p13.3	0.06	3503251	5569276	hsa-mir-6864	4872996	4873066	miRNA	Del
Verbitsky et al., 2015	157		KA	Pathogenic	chr17	81,195,210	17p13.3	0.06	3503251	4563251					Del
Verbitsky et al., 2019	CAKUT150	M	OU	Likely pathogenic	chr17	81,195,210	17p13.3	0.923432	1567689	2491121	hsa-mir-22	1617196	1617281	miRNA	Del
Verbitsky et al., 2019	CAKUT150	M	OU	Likely pathogenic	chr17	81,195,210	17p13.3	0.923432	1567689	2491121	hsa-mir-132	1953201	1953302	miRNA	Del
Verbitsky et al., 2019	CAKUT150	M	OU	Likely pathogenic	chr17	81,195,210	17p13.3	0.923432	1567689	2491121	hsa-mir-212	1953564	1953674	miRNA	Del
Verbitsky et al., 2019	CAKUT59	F	OU	Pathogenic	chr17	81,195,210	17q11.2	1.38036	29000019	30380381	hsa-mir-4733	29421367	29421443	miRNA	Del
Verbitsky et al., 2019	CAKUT59	F	OU	Pathogenic	chr17	81,195,210	17q11.2	1.38036	29000019	30380381	hsa-mir-4724	29861900	29861989	miRNA	Del
Verbitsky et al., 2019	CAKUT59	F	OU	Pathogenic	chr17	81,195,210	17q11.2	1.38036	29000019	30380381	hsa-mir-193a	29887014	29887102	miRNA	Del
Verbitsky et al., 2019	CAKUT59	F	OU	Pathogenic	chr17	81,195,210	17q11.2	1.38036	29000019	30380381	hsa-mir-4725	29902287	29902377	miRNA	Del
Verbitsky et al., 2019	CAKUT59	F	OU	Pathogenic	chr17	81,195,210	17q11.2	1.38036	29000019	30380381	hsa-mir-365b	29902429	29902540	miRNA	Del
Sanna-Cherchi et al., 2012	CHOP_3		KA	Pathogenic	chr17	81,195,210	17q11-q12	1.46	34815887	36245887	hsa-mir-2909	35391041	35391110	miRNA	Del
Sanna-Cherchi et al., 2012	ITA_21		KA	Pathogenic	chr17	81,195,210	17q11-q12	1.46	34815887	36245887	hsa-mir-2909	35391041	35391110	miRNA	Del
Sanna-Cherchi et al., 2012	ITA_21		KA	Pathogenic	chr17	81,195,210	17q11-q12	1.46	34815887	36245887	hsa-mir-378j	35974975	35975084	miRNA	Del
Sanna-Cherchi et al., 2012	ITA_30		KA	Pathogenic	chr17	81,195,210	17q11-q12	1.46	34815887	36245887	hsa-mir-2909	35391041	35391110	miRNA	Del
Sanna-Cherchi et al., 2012	ITA_30			Pathogenic	chr17	81,195,210	17q11-q12	1.46	34815887	36245887	hsa-mir-378j	35974975	35975084	miRNA	Del
Sanna-Cherchi et al., 2012	ITA_34		KA	Pathogenic	chr17	81,195,210	17q11-q12	1.46	34815887	36245887	hsa-mir-2909	35391041	35391110	miRNA	Del
Sanna-Cherchi et al., 2012	ITA_34			Pathogenic	chr17	81,195,210	17q11-q12	1.46	34815887	36245887	hsa-mir-378j	35974975	35975084	miRNA	Del
Sanna-Cherchi et al., 2012	ITA_36e		KA	Pathogenic	chr17	81,195,210	17q11-q12	1.46	34815887	36245887	hsa-mir-2909	35391041	35391110	miRNA	Del
Sanna-Cherchi et al., 2012	ITA_36e			Pathogenic	chr17	81,195,210	17q11-q12	1.46	34815887	36245887	hsa-mir-378j	35974975	35975084	miRNA	Del
Sanna-Cherchi et al., 2012	ITA_39		KA	Pathogenic	chr17	81,195,210	17q11-q12	1.36	34815887	36175887	hsa-mir-2909	35391041	35391110	miRNA	Dupl
Sanna-Cherchi et al., 2012	ITA_39			Pathogenic	chr17	81,195,210	17q11-q12	1.36	34815887	36175887	hsa-mir-378j	35974975	35975084	miRNA	Dupl
Sanna-Cherchi et al., 2012	ITA_40		KA	Pathogenic	chr17	81,195,210	17q11-q12	1.46	34815887	36245887	hsa-mir-2909	35391041	35391110	miRNA	Del
Sanna-Cherchi et al., 2012	ITA_40			Pathogenic	chr17	81,195,210	17q11-q12	1.46	34815887	36245887	hsa-mir-378j	35974975	35975084	miRNA	Del
Sanna-Cherchi et al., 2012	ITA_7		KA	Pathogenic	chr17	81,195,210	17q11-q12	1.46	34815887	36245887	hsa-mir-2909	35391041	35391110	miRNA	Del
Sanna-Cherchi et al., 2012	ITA_7			Pathogenic	chr17	81,195,210	17q11-q12	1.46	34815887	36245887	hsa-mir-378j	35974975	35975084	miRNA	Del
Sanna-Cherchi et al., 2012	MCD_17		KA	Pathogenic	chr17	81,195,210	17q11-q12	1.46	34815887	36245887	hsa-mir-2909	35391041	35391110	miRNA	Del
Sanna-Cherchi et al., 2012	MCD_17		KA	Pathogenic	chr17	81,195,210	17q11-q12	1.46	34815887	36245887	hsa-mir-378j	35974975	35975084	miRNA	Del
Sanna-Cherchi et al., 2012	POL_10		KA	Pathogenic	chr17	81,195,210	17q11-q12	1.46	34815887	36245887	hsa-mir-2909	35391041	35391110	miRNA	Del
Sanna-Cherchi et al., 2012	POL_10		KA	Pathogenic	chr17	81,195,210	17q11-q12	1.46	34815887	36245887	hsa-mir-378j	35974975	35975084	miRNA	Del
Sanna-Cherchi et al., 2012	POL_17		KA	Pathogenic	chr17	81,195,210	17q11-q12	1.46	34815887	36245887	hsa-mir-2909	35391041	35391110	miRNA	Del
Sanna-Cherchi et al., 2012	POL_17		KA	Pathogenic	chr17	81,195,210	17q11-q12	1.46	34815887	36245887	hsa-mir-378j	35974975	35975084	miRNA	Del
Sanna-Cherchi et al., 2012	POL_19		KA	Pathogenic	chr17	81,195,210	17q11-q12	1.46	34815887	36245887	hsa-mir-2909	35391041	35391110	miRNA	Del
Sanna-Cherchi et al., 2012	POL_19		KA	Pathogenic	chr17	81,195,210	17q11-q12	1.46	34815887	36245887	hsa-mir-378j	35974975	35975084	miRNA	Del
Sanna-Cherchi et al., 2012	POL_10		KA	Pathogenic	chr17	81,195,210	17q11-q12	1.46	34815887	36275614	hsa-mir-2909	35391041	35391110	miRNA	Del
Sanna-Cherchi et al., 2012	POL_10		KA	Pathogenic	chr17	81,195,210	17q11-q12	1.46	34815887	36275614	hsa-mir-378j	35974975	35975084	miRNA	Del
Verbitsky et al., 2015	146		KA	Pathogenic	chr17	81,195,210	17q12	1.43	34815887	36245887	hsa-mir-378j	35974975	35975084	miRNA	Del
Verbitsky et al., 2015	146		KA	Pathogenic	chr17	81,195,210	17q12	1.43	34815887	36245887	hsa-mir-2909	35391041	35391110	miRNA	Del
Verbitsky et al., 2015	360		KA	Pathogenic	chr17	81,195,210	17q12	1.43	34815887	36245887	hsa-mir-2909	35391041	35391110	miRNA	Del
Verbitsky et al., 2015	360		KA	Pathogenic	chr17	81,195,210	17q12	1.43	34815887	36245887	hsa-mir-378j	35974975	35975084	miRNA	Del
Verbitsky et al., 2015	390		KA	Pathogenic	chr17	81,195,210	17q12	1.43	34815887	36245887	hsa-mir-2909	35391041	35391110	miRNA	Del
Verbitsky et al., 2015	390		KA	Pathogenic	chr17	81,195,210	17q12	1.43	34815887	36245887	hsa-mir-378j	35974975	35975084	miRNA	Del
Verbitsky et al., 2019	CAKUT60	F	KA	Pathogenic	chr17	81,195,210	17q12	1.64928	34596493	36245768	hsa-mir-2909	35391041	35391110	miRNA	Del
Verbitsky et al., 2019	CAKUT60	F	KA	Pathogenic	chr17	81,195,210	17q12	1.64928	34596493	36245768	hsa-mir-378j	35974975	35975084	miRNA	Del
Verbitsky et al., 2019	CAKUT61	F	KA	Pathogenic	chr17	81,195,210	17q12	1.6258	34597521	36223325	hsa-mir-2909	35391041	35391110	miRNA	Del
Verbitsky et al., 2019	CAKUT61	F	KA	Pathogenic	chr17	81,195,210	17q12	1.6258	34597521	36223325	hsa-mir-378j	35974975	35975084	miRNA	Del
Verbitsky et al., 2019	CAKUT62	F	KA	Pathogenic	chr17	81,195,210	17q12	1.43388	34815551	36249430	hsa-mir-2909	35391041	35391110	miRNA	Del
Verbitsky et al., 2019	CAKUT62	F	KA	Pathogenic	chr17	81,195,210	17q12	1.43388	34815551	36249430	hsa-mir-378j	35974975	35975084	miRNA	Del
Verbitsky et al., 2019	CAKUT63	F	KA	Pathogenic	chr17	81,195,210	17q12	1.43022	34815551	36245768	hsa-mir-2909	35391041	35391110	miRNA	Del
Verbitsky et al., 2019	CAKUT63	F	KA	Pathogenic	chr17	81,195,210	17q12	1.43022	34815551	36245768	hsa-mir-378j	35974975	35975084	miRNA	Del
Verbitsky et al., 2019	CAKUT64	M	KA	Pathogenic	chr17	81,195,210	17q12	1.43022	34815551	36245768	hsa-mir-2909	35391041	35391110	miRNA	Del
Verbitsky et al., 2019	CAKUT64	M	KA	Pathogenic	chr17	81,195,210	17q12	1.43022	34815551	36245768	hsa-mir-378j	35974975	35975084	miRNA	Del
Verbitsky et al., 2019	CAKUT65	M	KA	Pathogenic	chr17	81,195,210	17q12	1.4486	34815551	36264149	hsa-mir-2909	35391041	35391110	miRNA	Del
Verbitsky et al., 2019	CAKUT65	M	KA	Pathogenic	chr17	81,195,210	17q12	1.4486	34815551	36264149	hsa-mir-378j	35974975	35975084	miRNA	Del
Verbitsky et al., 2019	CAKUT66	M	KA	Pathogenic	chr17	81,195,210	17q12	1.43388	34815551	36249430	hsa-mir-2909	35391041	35391110	miRNA	Del
Verbitsky et al., 2019	CAKUT66	M	KA	Pathogenic	chr17	81,195,210	17q12	1.43388	34815551	36249430	hsa-mir-378j	35974975	35975084	miRNA	Del
Verbitsky et al., 2019	CAKUT67	M	KA	Pathogenic	chr17	81,195,210	17q12	1.43388	34815551	36249430	hsa-mir-2909	35391041	35391110	miRNA	Del
Verbitsky et al., 2019	CAKUT67	M	KA	Pathogenic	chr17	81,195,210	17q12	1.43388	34815551	36249430	hsa-mir-378j	35974975	35975084	miRNA	Del
Verbitsky et al., 2019	CAKUT68	M	PUV	Pathogenic	chr17	81,195,210	17q12	1.43029	34819136	36249430	hsa-mir-2909	35391041	35391110	miRNA	Dupl
Verbitsky et al., 2019	CAKUT68	M	PUV	Pathogenic	chr17	81,195,210	17q12	1.43029	34819136	36249430	hsa-mir-378j	35974975	35975084	miRNA	Dupl
Verbitsky et al., 2019	CAKUT69	M	KA	Pathogenic	chr17	81,195,210	17q12	1.40016	34823170	36223325	hsa-mir-2909	35391041	35391110	miRNA	Del
Verbitsky et al., 2019	CAKUT69	M	KA	Pathogenic	chr17	81,195,210	17q12	1.40016	34823170	36223325	hsa-mir-378j	35974975	35975084	miRNA	Del
Verbitsky et al., 2019	CAKUT70	M	OU	Pathogenic	chr17	81,195,210	17q12	1.40777	34815551	36223325	hsa-mir-2909	35391041	35391110	miRNA	Del
Verbitsky et al., 2019	CAKUT70	M	OU	Pathogenic	chr17	81,195,210	17q12	1.40777	34815551	36223325	hsa-mir-378j	35974975	35975084	miRNA	Del
Verbitsky et al., 2019	CAKUT71	M	KA	Pathogenic	chr17	81,195,210	17q12	1.43388	34815551	36249430	hsa-mir-2909	35391041	35391110	miRNA	Del
Verbitsky et al., 2019	CAKUT71	M	KA	Pathogenic	chr17	81,195,210	17q12	1.43388	34815551	36249430	hsa-mir-378j	35974975	35975084	miRNA	Del
Verbitsky et al., 2019	CAKUT72	F	KA	Pathogenic	chr17	81,195,210	17q12	1.50668	34824845	36331523	hsa-mir-2909	35391041	35391110	miRNA	Del
Verbitsky et al., 2019	CAKUT72	F	KA	Pathogenic	chr17	81,195,210	17q12	1.50668	34824845	36331523	hsa-mir-378j	35974975	35975084	miRNA	Del
Verbitsky et al., 2019	CAKUT73	F	KA	Pathogenic	chr17	81,195,210	17q12	1.40906	34815551	36224607	hsa-mir-2909	35391041	35391110	miRNA	Dupl
Verbitsky et al., 2019	CAKUT73	F	KA	Pathogenic	chr17	81,195,210	17q12	1.40906	34815551	36224607	hsa-mir-378j	35974975	35975084	miRNA	Dupl
Verbitsky et al., 2019	CAKUT74	F	KA	Pathogenic	chr17	81,195,210	17q12	1.45884	34815551	36274388	hsa-mir-2909	35391041	35391110	miRNA	Del
Verbitsky et al., 2019	CAKUT74	F	KA	Pathogenic	chr17	81,195,210	17q12	1.45884	34815551	36274388	hsa-mir-378j	35974975	35975084	miRNA	Del
Verbitsky et al., 2019	CAKUT75	M	KA	Pathogenic	chr17	81,195,210	17q12	1.39611	34815551	36211659	hsa-mir-2909	35391041	35391110	miRNA	Del
Verbitsky et al., 2019	CAKUT75	M	KA	Pathogenic	chr17	81,195,210	17q12	1.39611	34815551	36211659	hsa-mir-378j	35974975	35975084	miRNA	Del
Verbitsky et al., 2019	CAKUT76	F	DCS	Pathogenic	chr17	81,195,210	17q12	1.43388	34815551	36249430	hsa-mir-2909	35391041	35391110	miRNA	Dupl
Verbitsky et al., 2019	CAKUT76	F	DCS	Pathogenic	chr17	81,195,210	17q12	1.43388	34815551	36249430	hsa-mir-378j	35974975	35975084	miRNA	Dupl
Verbitsky et al., 2019	CAKUT77	M	OU	Pathogenic	chr17	81,195,210	17q12	1.43388	34815551	36249430	hsa-mir-2909	35391041	35391110	miRNA	Del
Verbitsky et al., 2019	CAKUT77	M	OU	Pathogenic	chr17	81,195,210	17q12	1.43388	34815551	36249430	hsa-mir-378j	35974975	35975084	miRNA	Del
Verbitsky et al., 2019	CAKUT78	M	KA	Pathogenic	chr17	81,195,210	17q12	1.43388	34815551	36249430	hsa-mir-2909	35391041	35391110	miRNA	Del
Verbitsky et al., 2019	CAKUT78	M	KA	Pathogenic	chr17	81,195,210	17q12	1.43388	34815551	36249430	hsa-mir-378j	35974975	35975084	miRNA	Del
Verbitsky et al., 2019	CAKUT79	F	KA	Pathogenic	chr17	81,195,210	17q12	1.45758	34819191	36276773	hsa-mir-2909	35391041	35391110	miRNA	Del
Verbitsky et al., 2019	CAKUT79	F	KA	Pathogenic	chr17	81,195,210	17q12	1.45758	34819191	36276773	hsa-mir-378j	35974975	35975084	miRNA	Del
Verbitsky et al., 2019	CAKUT80	F	KA	Pathogenic	chr17	81,195,210	17q12	1.45884	34815551	36274388	hsa-mir-2909	35391041	35391110	miRNA	Del
Verbitsky et al., 2019	CAKUT80	F	KA	Pathogenic	chr17	81,195,210	17q12	1.45884	34815551	36274388	hsa-mir-378j	35974975	35975084	miRNA	Del
Verbitsky et al., 2019	CAKUT81	M	KA	Pathogenic	chr17	81,195,210	17q12	1.56995	34761571	36331523	hsa-mir-2909	35391041	35391110	miRNA	Del
Verbitsky et al., 2019	CAKUT81	M	KA	Pathogenic	chr17	81,195,210	17q12	1.56995	34761571	36331523	hsa-mir-378j	35974975	35975084	miRNA	Del
Verbitsky et al., 2019	CAKUT82	F	KA	Pathogenic	chr17	81,195,210	17q12	1.36294	34870964	36233906	hsa-mir-2909	35391041	35391110	miRNA	Del
Verbitsky et al., 2019	CAKUT82	F	KA	Pathogenic	chr17	81,195,210	17q12	1.36294	34870964	36233906	hsa-mir-378j	35974975	35975084	miRNA	Del
Verbitsky et al., 2019	CAKUT83	M	KA	Pathogenic	chr17	81,195,210	17q12	0.505839	35766020	36271859	hsa-mir-378j	35974975	35975084	miRNA	Del
Verbitsky et al., 2019	CAKUT84	F	KA	Pathogenic	chr17	81,195,210	17q12	0.047102	36044154	36091256					Del
Verbitsky et al., 2019	CAKUT85	F	KA	Pathogenic	chr17	81,195,210	17q12	0.105507	36000607	36106114					Del
Cai et al., 2020	G9727		KA	Pathogenic	chr17	81,195,210	17q12	1.4	34822465	36311009	hsa-mir-2909	35391041	35391110	miRNA	Del
Cai et al., 2020	G9727		KA	Pathogenic	chr17	81,195,210	17q12	1.4	34822465	36311009	hsa-mir-378j	35974975	35975084	miRNA	Del
Sanna-Cherchi et al., 2012	POL_4		KA	Pathogenic	chr17	81,195,210	17q21	0.47	43584217	44054164					Del
Verbitsky et al., 2019	CAKUT151	F	KA	Likely pathogenic	chr17	81,195,210	17q24.3	0.399843	70015234	70415077					Dupl
Sanna-Cherchi et al., 2012	CHOP_9		KA	Pathogenic	chr17	81,195,210	17q25	7.63	73488405	81036711	hsa-mir-6785	73494628	73494709	miRNA	Dupl
Sanna-Cherchi et al., 2012	CHOP_9		KA	Pathogenic	chr17	81,195,210	17q25	7.63	73488405	81036711	hsa-mir-4738	73780601	73780688	miRNA	Dupl
Sanna-Cherchi et al., 2012	CHOP_9		KA	Pathogenic	chr17	81,195,210	17q25	7.63	73488405	81036711	hsa-mir-6868	74094099	74094157	miRNA	Dupl
Sanna-Cherchi et al., 2012	CHOP_9		KA	Pathogenic	chr17	81,195,210	17q25	7.63	73488405	81036711	hsa-mir-636	74732531	74732630	miRNA	Dupl
Sanna-Cherchi et al., 2012	CHOP_9		KA	Pathogenic	chr17	81,195,210	17q25	7.63	73488405	81036711	hsa-mir-1268b	78072626	78072676	miRNA	Dupl
Sanna-Cherchi et al., 2012	CHOP_9		KA	Pathogenic	chr17	81,195,210	17q25	7.63	73488405	81036711	hsa-mir-4730	78393217	78393293	miRNA	Dupl
Sanna-Cherchi et al., 2012	CHOP_9		KA	Pathogenic	chr17	81,195,210	17q25	7.63	73488405	81036711	hsa-mir-657	79099075	79099173	miRNA	Dupl
Sanna-Cherchi et al., 2012	CHOP_9		KA	Pathogenic	chr17	81,195,210	17q25	7.63	73488405	81036711	hsa-mir-3065	79099676	79099755	miRNA	Dupl
Sanna-Cherchi et al., 2012	CHOP_9		KA	Pathogenic	chr17	81,195,210	17q25	7.63	73488405	81036711	hsa-mir-338	79099682	79099749	miRNA	Dupl
Sanna-Cherchi et al., 2012	CHOP_9		KA	Pathogenic	chr17	81,195,210	17q25	7.63	73488405	81036711	hsa-mir-1250	79106995	79107108	miRNA	Dupl
Sanna-Cherchi et al., 2012	CHOP_9		KA	Pathogenic	chr17	81,195,210	17q25	7.63	73488405	81036711	hsa-mir-4740	79374515	79374578	miRNA	Dupl
Sanna-Cherchi et al., 2012	CHOP_9		KA	Pathogenic	chr17	81,195,210	17q25	7.63	73488405	81036711	hsa-mir-3186	79418129	79418214	miRNA	Dupl
Sanna-Cherchi et al., 2012	CHOP_9		KA	Pathogenic	chr17	81,195,210	17q25	7.63	73488405	81036711	hsa-mir-6786	79660786	79660899	miRNA	Dupl
Sanna-Cherchi et al., 2012	CHOP_9		KA	Pathogenic	chr17	81,195,210	17q25	7.63	73488405	81036711	hsa-mir-6787	80194543	80194604	miRNA	Dupl
Sanna-Cherchi et al., 2012	CHOP_9		KA	Pathogenic	chr17	81,195,210	17q25	7.63	73488405	81036711	hsa-mir-4525	80626108	80626183	miRNA	Dupl
Sanna-Cherchi et al., 2012	CHOP_9		KA	Pathogenic	chr17	81,195,210	17q25	7.63	73488405	81036711	hsa-mir-6868	74094099	74094157	miRNA	Dupl
Sanna-Cherchi et al., 2012	CHOP_9		KA	Pathogenic	chr17	81,195,210	17q25	7.63	73488405	81036711	hsa-mir-636	74732531	74732630	miRNA	Dupl
Sanna-Cherchi et al., 2012	CHOP_9		KA	Pathogenic	chr17	81,195,210	17q25	7.63	73488405	81036711	hsa-mir-6516	75085498	75085579	miRNA	Dupl
Sanna-Cherchi et al., 2012	CHOP_9		KA	Pathogenic	chr17	81,195,210	17q25	7.63	73488405	81036711	hsa-mir-4316	75393065	75393136	miRNA	Dupl
Sanna-Cherchi et al., 2012	CHOP_9		KA	Pathogenic	chr17	81,195,210	17q25	7.63	73488405	81036711	hsa-mir-4739	77680984	77681058	miRNA	Dupl
Sanna-Cherchi et al., 2012	CHOP_9		KA	Pathogenic	chr17	81,195,210	17q25	7.63	73488405	81036711	hsa-mir-1268b	78072626	78072676	miRNA	Dupl
Sanna-Cherchi et al., 2012	CHOP_9		KA	Pathogenic	chr17	81,195,210	17q25	7.63	73488405	81036711	hsa-mir-4730	78393217	78393293	miRNA	Dupl
Sanna-Cherchi et al., 2012	CHOP_9		KA	Pathogenic	chr17	81,195,210	17q25	7.63	73488405	81036711	hsa-mir-657	79099075	79099173	miRNA	Dupl
Sanna-Cherchi et al., 2012	CHOP_9		KA	Pathogenic	chr17	81,195,210	17q25	7.63	73488405	81036711	hsa-mir-3065	79099676	79099755	miRNA	Dupl
Sanna-Cherchi et al., 2012	CHOP_9		KA	Pathogenic	chr17	81,195,210	17q25	7.63	73488405	81036711	hsa-mir-338	79099682	79099749	miRNA	Dupl
Sanna-Cherchi et al., 2012	CHOP_9		KA	Pathogenic	chr17	81,195,210	17q25	7.63	73488405	81036711	hsa-mir-1250	79106995	79107108	miRNA	Dupl
Sanna-Cherchi et al., 2012	CHOP_9		KA	Pathogenic	chr17	81,195,210	17q25	7.63	73488405	81036711	hsa-mir-4740	79374515	79374578	miRNA	Dupl
Sanna-Cherchi et al., 2012	CHOP_9		KA	Pathogenic	chr17	81,195,210	17q25	7.63	73488405	81036711	hsa-mir-3186	79418129	79418214	miRNA	Dupl
Sanna-Cherchi et al., 2012	CHOP_9		KA	Pathogenic	chr17	81,195,210	17q25	7.63	73488405	81036711	hsa-mir-6786	79660786	79660899	miRNA	Dupl
Sanna-Cherchi et al., 2012	CHOP_9		KA	Pathogenic	chr17	81,195,210	17q25	7.63	73488405	81036711	hsa-mir-6787	80194543	80194604	miRNA	Dupl
Sanna-Cherchi et al., 2012	CHOP_9		KA	Pathogenic	chr17	81,195,210	17q25	7.63	73488405	81036711	hsa-mir-4525	80626108	80626183	miRNA	Dupl
Verbitsky et al., 2019	CAKUT36	F	VUR	Likely pathogenic	chr17	81,195,210	17q25.1-q25.3	7.55228	73488794	81041077	hsa-mir-6785	73494628	73494709	miRNA	Dupl
Verbitsky et al., 2019	CAKUT36	F	VUR	Likely pathogenic	chr17	81,195,210	17q25.1-q25.3	7.55228	73488794	81041077	hsa-mir-4738	73780601	73780688	miRNA	Dupl
Verbitsky et al., 2019	CAKUT36	F	VUR	Likely pathogenic	chr17	81,195,210	17q25.1-q25.3	7.55228	73488794	81041077	hsa-mir-6868	74094099	74094157	miRNA	Dupl
Verbitsky et al., 2019	CAKUT36	F	VUR	Likely pathogenic	chr17	81,195,210	17q25.1-q25.3	7.55228	73488794	81041077	hsa-mir-636	74732531	74732630	miRNA	Dupl
Verbitsky et al., 2019	CAKUT36	F	VUR	Likely pathogenic	chr17	81,195,210	17q25.1-q25.3	7.55228	73488794	81041077	hsa-mir-6516	75085498	75085579	miRNA	Dupl
Verbitsky et al., 2019	CAKUT36	F	VUR	Likely pathogenic	chr17	81,195,210	17q25.1-q25.3	7.55228	73488794	81041077	hsa-mir-4316	75393065	75393136	miRNA	Dupl
Verbitsky et al., 2019	CAKUT36	F	VUR	Likely pathogenic	chr17	81,195,210	17q25.1-q25.3	7.55228	73488794	81041077	hsa-mir-4739	77680984	77681058	miRNA	Dupl
Verbitsky et al., 2019	CAKUT36	F	VUR	Likely pathogenic	chr17	81,195,210	17q25.1-q25.3	7.55228	73488794	81041077	hsa-mir-1268b	78072626	78072676	miRNA	Dupl
Verbitsky et al., 2019	CAKUT36	F	VUR	Likely pathogenic	chr17	81,195,210	17q25.1-q25.3	7.55228	73488794	81041077	hsa-mir-4730	78393217	78393293	miRNA	Dupl
Verbitsky et al., 2019	CAKUT36	F	VUR	Likely pathogenic	chr17	81,195,210	17q25.1-q25.3	7.55228	73488794	81041077	hsa-mir-657	79099075	79099173	miRNA	Dupl
Verbitsky et al., 2019	CAKUT36	F	VUR	Likely pathogenic	chr17	81,195,210	17q25.1-q25.3	7.55228	73488794	81041077	hsa-mir-3065	79099676	79099755	miRNA	Dupl
Verbitsky et al., 2019	CAKUT36	F	VUR	Likely pathogenic	chr17	81,195,210	17q25.1-q25.3	7.55228	73488794	81041077	hsa-mir-338	79099682	79099749	miRNA	Dupl
Verbitsky et al., 2019	CAKUT36	F	VUR	Likely pathogenic	chr17	81,195,210	17q25.1-q25.3	7.55228	73488794	81041077	hsa-mir-1250	79106995	79107108	miRNA	Dupl
Verbitsky et al., 2019	CAKUT36	F	VUR	Likely pathogenic	chr17	81,195,210	17q25.1-q25.3	7.55228	73488794	81041077	hsa-mir-4740	79374515	79374578	miRNA	Dupl
Verbitsky et al., 2019	CAKUT36	F	VUR	Likely pathogenic	chr17	81,195,210	17q25.1-q25.3	7.55228	73488794	81041077	hsa-mir-3186	79418129	79418214	miRNA	Dupl
Verbitsky et al., 2019	CAKUT36	F	VUR	Likely pathogenic	chr17	81,195,210	17q25.1-q25.3	7.55228	73488794	81041077	hsa-mir-6786	79660786	79660899	miRNA	Dupl
Verbitsky et al., 2019	CAKUT36	F	VUR	Likely pathogenic	chr17	81,195,210	17q25.1-q25.3	7.55228	73488794	81041077	hsa-mir-6787	80194543	80194604	miRNA	Dupl
Verbitsky et al., 2019	CAKUT36	F	VUR	Likely pathogenic	chr17	81,195,210	17q25.1-q25.3	7.55228	73488794	81041077	hsa-mir-4525	80626108	80626183	miRNA	Dupl
Verbitsky et al., 2019	CAKUT152	F	VUR	Likely pathogenic	chr18	78,077,248	18p11.22-p11.21	1.50947	10086755	11596223	hsa-mir-6788	10759581	10759647	miRNA	Dupl
Verbitsky et al., 2019	CAKUT153	M	OU	Likely pathogenic	chr18	78,077,248	18q21.33-q22.1	2.81843	61485001	64303435					Del
Verbitsky et al., 2019	CAKUT154	M	VUR	Likely pathogenic	chr19	59,128,983	19p13.3	0.21786	1391809	1609669					Dupl
Sanna-Cherchi et al., 2012	CHOP_12		KA	Pathogenic	chr1	249,250,621	1p22	0.47	89727412	90197412					Dupl
Sanna-Cherchi et al., 2012	MCD_14		KA	Pathogenic	chr1	249,250,621	1p22	0.47	89727412	90197412					Dupl
Sanna-Cherchi et al., 2012	MCD_14		KA	Pathogenic	chr1	249,250,621	1p22	0.47	89727412	90197412					Dupl
Verbitsky et al., 2019	CAKUT10	M	KA	Pathogenic	chr1	249,250,621	1p22.2	0.383107	89731959	90115066					Dupl
Sanna-Cherchi et al., 2012	ITA_22		KA	Likely pathogenic	chr1	249,250,621	1p32	0.47	58197412	58667412					Del
Sanna-Cherchi et al., 2012	CRO_2		KA	Likely pathogenic	chr1	249,250,621	1p32	0.51	164413376	164923376					Del
Sanna-Cherchi et al., 2012	CHOP_11		KA	Pathogenic	chr1	249,250,621	1p36	0.74	2920140	3660140	hsa-mir-4251	3044538	3044599	miRNA	Dupl
Sanna-Cherchi et al., 2012	CHOP_11		KA	Pathogenic	chr1	249,250,621	1p36	0.74	2920140	3660140	hsa-mir-551a	3477258	3477354	miRNA	Dupl
Sanna-Cherchi et al., 2012	CHOP_2		KA	Pathogenic	chr1	249,250,621	1p36	0.74	2920140	3660140	hsa-mir-4251	3044538	3044599	miRNA	Dupl
Sanna-Cherchi et al., 2012	CHOP_2		KA	Pathogenic	chr1	249,250,621	1p36	0.74	2920140	3660140	hsa-mir-551a	3477258	3477354	miRNA	Dupl
Sanna-Cherchi et al., 2012	CHOP_11		KA	Pathogenic	chr1	249,250,621	1p36	0.74	2920140	3660140	hsa-mir-4251	3044538	3044599	miRNA	Dupl
Sanna-Cherchi et al., 2012	CHOP_11		KA	Pathogenic	chr1	249,250,621	1p36	0.74	2920140	3660140	hsa-mir-551a	3477258	3477354	miRNA	Dupl
Sanna-Cherchi et al., 2012	MCD_16		KA	Pathogenic	chr1	249,250,621	1q21	1.06	146088643	147393376					Del
Sanna-Cherchi et al., 2012	POL_15		KA	Pathogenic	chr1	249,250,621	1q21	1.06	146088643	147393376					Del
Sanna-Cherchi et al., 2012	POL_20		KA	Pathogenic	chr1	249,250,621	1q21	1.06	146088643	147393376					Del
Sanna-Cherchi et al., 2012	POL_6		KA	Pathogenic	chr1	249,250,621	1q21	1.06	146088643	147393376					Del
Verbitsky et al., 2019	CAKUT18	M	PUV	Pathogenic	chr1	249,250,621	1q21.1	1.31908	146506691	147825769	hsa-mir-5087	147806602	147806678	miRNA	Dupl
Verbitsky et al., 2019	CAKUT17	M	KA	Pathogenic	chr1	249,250,621	1q21.1	1.32714	146498628	147825769	hsa-mir-5087	147806602	147806678	miRNA	Del
Verbitsky et al., 2019	CAKUT14	M	KA	Pathogenic	chr1	249,250,621	1q21.1	1.35016	146475387	147825548	hsa-mir-5087	147806602	147806678	miRNA	Del
Verbitsky et al., 2019	CAKUT20	M	KA	Pathogenic	chr1	249,250,621	1q21.1	1.34272	146475387	147818103	hsa-mir-5087	147806602	147806678	miRNA	Del
Verbitsky et al., 2015	322		VUR	Pathogenic	chr1	249,250,621	1q21.1	1.36	146473376	147833376	hsa-mir-5087	147806602	147806678	miRNA	Dupl
Verbitsky et al., 2019	CAKUT12	M	VUR	Pathogenic	chr1	249,250,621	1q21.1	1.35746	146472911	147830375	hsa-mir-5087	147806602	147806678	miRNA	Dupl
Verbitsky et al., 2019	CAKUT19	F	OU	Pathogenic	chr1	249,250,621	1q21.1	1.76969	146089254	147858944	hsa-mir-5087	147806602	147806678	miRNA	Del
Verbitsky et al., 2015	54		KA	Pathogenic	chr1	249,250,621	1q21.1	1.5	146088643	147833376	hsa-mir-5087	147806602	147806678	miRNA	Dupl
Verbitsky et al., 2015	153		KA	Pathogenic	chr1	249,250,621	1q21.1	1.5	146088643	147833376	hsa-mir-5087	147806602	147806678	miRNA	Del
Verbitsky et al., 2019	CAKUT16	F	KA	Pathogenic	chr1	249,250,621	1q21.1	1.73971	146087074	147826789	hsa-mir-5087	147806602	147806678	miRNA	Del
Verbitsky et al., 2019	CAKUT11	F	DCS	Pathogenic	chr1	249,250,621	1q21.1	0.32659	145421477	145748067	hsa-mir-6736	145584422	145584481	miRNA	Dupl
Verbitsky et al., 2019	CAKUT13	F	KA	Pathogenic	chr1	249,250,621	1q21.1	2.44671	145394955	147841663	hsa-mir-6736	145584422	145584481	miRNA	Del
Verbitsky et al., 2019	CAKUT13	F	KA	Pathogenic	chr1	249,250,621	1q21.1	2.44671	145394955	147841663	hsa-mir-5087	147806602	147806678	miRNA	Del
Verbitsky et al., 2019	CAKUT15	F	DCS	Pathogenic	chr1	249,250,621	1q21.1	0.337991	145394955	145732946	hsa-mir-6736	145584422	145584481	miRNA	Dupl
Verbitsky et al., 2019	CAKUT114	M	KA	Likely pathogenic	chr1	249,250,621	1q23.3	0.517356	164411397	164928753					Del
Verbitsky et al., 2019	CAKUT115	F	VUR	Likely pathogenic	chr1	249,250,621	1q25.3-q31.3	12.4451	185508615	197953742	hsa-mir-4426	192685457	192685520	miRNA	Del
Verbitsky et al., 2019	CAKUT115	F	VUR	Likely pathogenic	chr1	249,250,621	1q25.3-q31.3	12.4451	185508615	197953742	hsa-mir-1278	193105632	193105713	miRNA	Del
Verbitsky et al., 2019	CAKUT115	F	VUR	Likely pathogenic	chr1	249,250,621	1q25.3-q31.3	12.4451	185508615	197953742	hsa-mir-4735	196551542	196551611	miRNA	Del
Sanna-Cherchi et al., 2012	POL_4		KA	Likely pathogenic	chr1	249,250,621	1q42	0.3	225713377	226013377				Del	Del
Verbitsky et al., 2019	CAKUT21	M	KA	Pathogenic	chr1	249,250,621	1q43-q44	5.05397	242546333	247600301	hsa-mir-4677	243509477	243509557	miRNA	Del
Verbitsky et al., 2019	CAKUT21	M	KA	Pathogenic	chr1	249,250,621	1q43-q44	5.05397	242546333	247600301	hsa-mir-3916	247365268	247365362	miRNA	Del
Verbitsky et al., 2019	CAKUT89	M	KA	Pathogenic	chr20	63,025,520	20p11.1-p13	26.0451	248926	26293985	hsa-mir-6869	1373543	1373605	miRNA	Dupl
Verbitsky et al., 2019	CAKUT89	M	KA	Pathogenic	chr20	63,025,520	20p11.1-p13	26.0451	248926	26293985	hsa-mir-1292	2633422	2633488	miRNA	Dupl
Verbitsky et al., 2019	CAKUT89	M	KA	Pathogenic	chr20	63,025,520	20p11.1-p13	26.0451	248926	26293985	hsa-mir-103a-2	3898140	3898218	miRNA	Dupl
Verbitsky et al., 2019	CAKUT89	M	KA	Pathogenic	chr20	63,025,520	20p11.1-p13	26.0451	248926	26293985	hsa-mir-103b-2	3898148	3898210	miRNA	Dupl
Verbitsky et al., 2019	CAKUT89	M	KA	Pathogenic	chr20	63,025,520	20p11.1-p13	26.0451	248926	26293985	hsa-mir-8062	7352254	7352339	miRNA	Dupl
Verbitsky et al., 2019	CAKUT89	M	KA	Pathogenic	chr20	63,025,520	20p11.1-p13	26.0451	248926	26293985	hsa-mir-6870	10630283	10630343	miRNA	Dupl
Verbitsky et al., 2019	CAKUT89	M	KA	Pathogenic	chr20	63,025,520	20p11.1-p13	26.0451	248926	26293985	hsa-mir-3192	18451258	18451335	miRNA	Dupl
Verbitsky et al., 2019	CAKUT89	M	KA	Pathogenic	chr20	63,025,520	20p11.1-p13	26.0451	248926	26293985	hsa-mir-663a	26188821	26188914	miRNA	Dupl
Verbitsky et al., 2019	CAKUT10	M	KA	Pathogenic	chr20	63,025,520	20p11.21-p13	24.7589	63799	24822707	hsa-mir-6869	1373543	1373605	miRNA	Dupl
Verbitsky et al., 2019	CAKUT10	M	KA	Pathogenic	chr20	63,025,520	20p11.21-p13	24.7589	63799	24822707	hsa-mir-1292	2633422	2633488	miRNA	Dupl
Verbitsky et al., 2019	CAKUT10	M	KA	Pathogenic	chr20	63,025,520	20p11.21-p13	24.7589	63799	24822707	hsa-mir-103a-2	3898140	3898218	miRNA	Dupl
Verbitsky et al., 2019	CAKUT10	M	KA	Pathogenic	chr20	63,025,520	20p11.21-p13	24.7589	63799	24822707	hsa-mir-103b-2	3898148	3898210	miRNA	Dupl
Verbitsky et al., 2019	CAKUT10	M	KA	Pathogenic	chr20	63,025,520	20p11.21-p13	24.7589	63799	24822707	hsa-mir-8062	7352254	7352339	miRNA	Dupl
Verbitsky et al., 2019	CAKUT10	M	KA	Pathogenic	chr20	63,025,520	20p11.21-p13	24.7589	63799	24822707	hsa-mir-6870	10630283	10630343	miRNA	Dupl
Verbitsky et al., 2019	CAKUT10	M	KA	Pathogenic	chr20	63,025,520	20p11.21-p13	24.7589	63799	24822707	hsa-mir-3192	18451258	18451335	miRNA	Dupl
Sanna-Cherchi et al., 2012	MCD_14		KA	Pathogenic	chr20	63,025,520	20p11.21-p13	24.66	162000	24822000	hsa-mir-6869	1373543	1373605	miRNA	Dupl
Sanna-Cherchi et al., 2012	MCD_14		KA	Pathogenic	chr20	63,025,520	20p11.21-p13	24.66	162000	24822000	hsa-mir-1292	2633422	2633488	miRNA	Dupl
Sanna-Cherchi et al., 2012	MCD_14		KA	Pathogenic	chr20	63,025,520	20p11.21-p13	24.66	162000	24822000	hsa-mir-103a-2	3898140	3898218	miRNA	Dupl
Sanna-Cherchi et al., 2012	MCD_14		KA	Pathogenic	chr20	63,025,520	20p11.21-p13	24.66	162000	24822000	hsa-mir-103b-2	3898148	3898210	miRNA	Dupl
Sanna-Cherchi et al., 2012	MCD_14		KA	Pathogenic	chr20	63,025,520	20p11.21-p13	24.66	162000	24822000	hsa-mir-8062	7352254	7352339	miRNA	Dupl
Sanna-Cherchi et al., 2012	MCD_14		KA	Pathogenic	chr20	63,025,520	20p11.21-p13	24.66	162000	24822000	hsa-mir-6870	10630283	10630343	miRNA	Dupl
Sanna-Cherchi et al., 2012	MCD_14		KA	Pathogenic	chr20	63,025,520	20p11.21-p13	24.66	162000	24822000	hsa-mir-3192	18451258	18451335	miRNA	Dupl
Verbitsky et al., 2019	CAKUT155	M	DCS	Likely pathogenic	chr20	63,025,520	20q13.12	0.73788	45587770	46325650	hsa-mir-3616	45795608	45795700	miRNA	Dupl
Verbitsky et al., 2019	CAKUT156	M	KA	Likely pathogenic	chr20	63,025,520	20q13.2	0.242339	50307280	50549619					Dupl
Sanna-Cherchi et al., 2012	ITA_31		KA	Likely pathogenic	chr21	48,129,895	21p11	0.4	10788129	11188129					Dupl
Sanna-Cherchi et al., 2012	CHOP_10		KA	Likely pathogenic	chr21	48,129,895	21p11	0.68	14598129	15278129	hsa-mir-3156-3	14778704	14778781	miRNA	Dupl
Sanna-Cherchi et al., 2012	CHOP_10		KA	Likely pathogenic	chr21	48,129,895	21p11	0.68	14598129	15278129	hsa-mir-3118-5	15017095	15017171	miRNA	Dupl
Sanna-Cherchi et al., 2012	CHOP_10		KA	Likely pathogenic	chr21	48,129,895	21p11	0.68	14598129	15278129	hsa-mir-8069	15096509	15096595	miRNA	Dupl
Sanna-Cherchi et al., 2012	CHOP_6		KA	Pathogenic	chr21	48,129,895	21q22	6.4	41588130	48085572	hsa-mir-3197	42539483	42539556	miRNA	Del
Sanna-Cherchi et al., 2012	CHOP_6		KA	Pathogenic	chr21	48,129,895	21q22	6.4	41588130	48085572	hsa-mir-6814	43166931	43167001	miRNA	Del
Sanna-Cherchi et al., 2012	CHOP_6		KA	Pathogenic	chr21	48,129,895	21q22	6.4	41588130	48085572	hsa-mir-5692b	44371037	44371124	miRNA	Del
Sanna-Cherchi et al., 2012	CHOP_6		KA	Pathogenic	chr21	48,129,895	21q22	6.4	41588130	48085572	hsa-mir-6070	45029767	45029870	miRNA	Del
Sanna-Cherchi et al., 2012	CHOP_6		KA	Pathogenic	chr21	48,129,895	21q22	6.4	41588130	48085572	hsa-mir-6815	46898179	46898240	miRNA	Del
Sanna-Cherchi et al., 2012	CHOP_17		KA	Likely pathogenic	chr21	48,129,895	21q22	0.81	37408130	38218130	hsa-mir-3118-5	15017095	15017171	miRNA	Del
Verbitsky et al., 2019	CAKUT90	F	KA	Pathogenic	chr21	48,129,895	21q22.2-q22.3	6.49284	41592144	48084989	hsa-mir-3197	42539483	42539556	miRNA	Del
Verbitsky et al., 2019	CAKUT90	F	KA	Pathogenic	chr21	48,129,895	21q22.2-q22.3	6.49284	41592144	48084989	hsa-mir-6814	43166931	43167001	miRNA	Del
Verbitsky et al., 2019	CAKUT90	F	KA	Pathogenic	chr21	48,129,895	21q22.2-q22.3	6.49284	41592144	48084989	hsa-mir-5692b	44371037	44371124	miRNA	Del
Verbitsky et al., 2019	CAKUT90	F	KA	Pathogenic	chr21	48,129,895	21q22.2-q22.3	6.49284	41592144	48084989	hsa-mir-6070	45029767	45029870	miRNA	Del
Verbitsky et al., 2019	CAKUT90	F	KA	Pathogenic	chr21	48,129,895	21q22.2-q22.3	6.49284	41592144	48084989	hsa-mir-6815	46898179	46898240	miRNA	Del
Sanna-Cherchi et al., 2012	CZEC_1f		KA	Pathogenic	chr22	51,304,566	22q11	2.52	18890000	21460000	hsa-mir-4761	19951275	19951357	miRNA	Del
Sanna-Cherchi et al., 2012	CZEC_1f		KA	Pathogenic	chr22	51,304,566	22q11	2.52	18890000	21460000	hsa-mir-185	20020661	20020743	miRNA	Del
Sanna-Cherchi et al., 2012	CZEC_1f		KA	Pathogenic	chr22	51,304,566	22q11	2.52	18890000	21460000	hsa-mir-3618	20073268	20073356	miRNA	Del
Sanna-Cherchi et al., 2012	CZEC_1f		KA	Pathogenic	chr22	51,304,566	22q11	2.52	18890000	21460000	hsa-mir-1306	20073580	20073665	miRNA	Del
Sanna-Cherchi et al., 2012	CZEC_1f		KA	Pathogenic	chr22	51,304,566	22q11	2.52	18890000	21460000	hsa-mir-6816	20102208	20102274	miRNA	Del
Sanna-Cherchi et al., 2012	CZEC_1f		KA	Pathogenic	chr22	51,304,566	22q11	2.52	18890000	21460000	hsa-mir-1286	20236656	20236734	miRNA	Del
Sanna-Cherchi et al., 2012	CZEC_1f		KA	Pathogenic	chr22	51,304,566	22q11	2.52	18890000	21460000	hsa-mir-649	21388464	21388561	miRNA	Del
Sanna-Cherchi et al., 2012	ITA_13f		KA	Pathogenic	chr22	51,304,566	22q11	2.52	18890000	21460000	hsa-mir-4761	19951275	19951357	miRNA	Del
Sanna-Cherchi et al., 2012	ITA_13f		KA	Pathogenic	chr22	51,304,566	22q11	2.52	18890000	21460000	hsa-mir-185	20020661	20020743	miRNA	Del
Sanna-Cherchi et al., 2012	ITA_13f		KA	Pathogenic	chr22	51,304,566	22q11	2.52	18890000	21460000	hsa-mir-3618	20073268	20073356	miRNA	Del
Sanna-Cherchi et al., 2012	ITA_13f		KA	Pathogenic	chr22	51,304,566	22q11	2.52	18890000	21460000	hsa-mir-1306	20073580	20073665	miRNA	Del
Sanna-Cherchi et al., 2012	ITA_13f		KA	Pathogenic	chr22	51,304,566	22q11	2.52	18890000	21460000	hsa-mir-6816	20102208	20102274	miRNA	Del
Sanna-Cherchi et al., 2012	ITA_13f		KA	Pathogenic	chr22	51,304,566	22q11	2.52	18890000	21460000	hsa-mir-1286	20236656	20236734	miRNA	Del
Sanna-Cherchi et al., 2012	ITA_13f		KA	Pathogenic	chr22	51,304,566	22q11	2.52	18890000	21460000	hsa-mir-649	21388464	21388561	miRNA	Del
Sanna-Cherchi et al., 2012	ITA_25f		KA	Pathogenic	chr22	51,304,566	22q11	2.52	18890000	21460000	hsa-mir-4761	19951275	19951357	miRNA	Del
Sanna-Cherchi et al., 2012	ITA_25f		KA	Pathogenic	chr22	51,304,566	22q11	2.52	18890000	21460000	hsa-mir-185	20020661	20020743	miRNA	Del
Sanna-Cherchi et al., 2012	ITA_25f		KA	Pathogenic	chr22	51,304,566	22q11	2.52	18890000	21460000	hsa-mir-3618	20073268	20073356	miRNA	Del
Sanna-Cherchi et al., 2012	ITA_25f		KA	Pathogenic	chr22	51,304,566	22q11	2.52	18890000	21460000	hsa-mir-1306	20073580	20073665	miRNA	Del
Sanna-Cherchi et al., 2012	ITA_25f		KA	Pathogenic	chr22	51,304,566	22q11	2.52	18890000	21460000	hsa-mir-6816	20102208	20102274	miRNA	Del
Sanna-Cherchi et al., 2012	ITA_25f		KA	Pathogenic	chr22	51,304,566	22q11	2.52	18890000	21460000	hsa-mir-1286	20236656	20236734	miRNA	Del
Sanna-Cherchi et al., 2012	ITA_25f		KA	Pathogenic	chr22	51,304,566	22q11	2.52	18890000	21460000	hsa-mir-649	21388464	21388561	miRNA	Del
Sanna-Cherchi et al., 2012	ITA_35		KA	Pathogenic	chr22	51,304,566	22q11	2.52	18890000	21460000	hsa-mir-4761	19951275	19951357	miRNA	Del
Sanna-Cherchi et al., 2012	ITA_35		KA	Pathogenic	chr22	51,304,566	22q11	2.52	18890000	21460000	hsa-mir-185	20020661	20020743	miRNA	Del
Sanna-Cherchi et al., 2012	ITA_35		KA	Pathogenic	chr22	51,304,566	22q11	2.52	18890000	21460000	hsa-mir-3618	20073268	20073356	miRNA	Del
Sanna-Cherchi et al., 2012	ITA_35		KA	Pathogenic	chr22	51,304,566	22q11	2.52	18890000	21460000	hsa-mir-1306	20073580	20073665	miRNA	Del
Sanna-Cherchi et al., 2012	ITA_35		KA	Pathogenic	chr22	51,304,566	22q11	2.52	18890000	21460000	hsa-mir-6816	20102208	20102274	miRNA	Del
Sanna-Cherchi et al., 2012	ITA_35		KA	Pathogenic	chr22	51,304,566	22q11	2.52	18890000	21460000	hsa-mir-1286	20236656	20236734	miRNA	Del
Sanna-Cherchi et al., 2012	ITA_35		KA	Pathogenic	chr22	51,304,566	22q11	2.52	18890000	21460000	hsa-mir-649	21388464	21388561	miRNA	Del
Sanna-Cherchi et al., 2012	POL_13		KA	Pathogenic	chr22	51,304,566	22q11	3.32	16910000	20230000	hsa-mir-3198-1	18246945	18247025	miRNA	Dupl
Sanna-Cherchi et al., 2012	POL_13		KA	Pathogenic	chr22	51,304,566	22q11	3.32	16910000	20230000	hsa-mir-648	18463633	18463727	miRNA	Dupl
Sanna-Cherchi et al., 2012	POL_13		KA	Pathogenic	chr22	51,304,566	22q11	3.32	16910000	20230000	hsa-mir-4761	19951275	19951357	miRNA	Dupl
Sanna-Cherchi et al., 2012	POL_13		KA	Pathogenic	chr22	51,304,566	22q11	3.32	16910000	20230000	hsa-mir-185	20020661	20020743	miRNA	Dupl
Sanna-Cherchi et al., 2012	POL_13		KA	Pathogenic	chr22	51,304,566	22q11	3.32	16910000	20230000	hsa-mir-3618	20073268	20073356	miRNA	Dupl
Sanna-Cherchi et al., 2012	POL_13		KA	Pathogenic	chr22	51,304,566	22q11	3.32	16910000	20230000	hsa-mir-1306	20073580	20073665	miRNA	Dupl
Sanna-Cherchi et al., 2012	POL_13		KA	Pathogenic	chr22	51,304,566	22q11	3.32	16910000	20230000	hsa-mir-6816	20102208	20102274	miRNA	Dupl
Verbitsky et al., 2019	CAKUT91	M	KA	Pathogenic	chr22	51,304,566	22q11.1-q13.33	34.1087	17073066	51181759	hsa-mir-3198-1	18246945	18247025	miRNA	Dupl
Verbitsky et al., 2019	CAKUT91	M	KA	Pathogenic	chr22	51,304,566	22q11.1-q13.33	34.1087	17073066	51181759	hsa-mir-648	18463633	18463727	miRNA	Dupl
Verbitsky et al., 2019	CAKUT91	M	KA	Pathogenic	chr22	51,304,566	22q11.1-q13.33	34.1087	17073066	51181759	hsa-mir-4761	19951275	19951357	miRNA	Dupl
Verbitsky et al., 2019	CAKUT91	M	KA	Pathogenic	chr22	51,304,566	22q11.1-q13.33	34.1087	17073066	51181759	hsa-mir-185	20020661	20020743	miRNA	Dupl
Verbitsky et al., 2019	CAKUT91	M	KA	Pathogenic	chr22	51,304,566	22q11.1-q13.33	34.1087	17073066	51181759	hsa-mir-3618	20073268	20073356	miRNA	Dupl
Verbitsky et al., 2019	CAKUT91	M	KA	Pathogenic	chr22	51,304,566	22q11.1-q13.33	34.1087	17073066	51181759	hsa-mir-1306	20073580	20073665	miRNA	Dupl
Verbitsky et al., 2019	CAKUT91	M	KA	Pathogenic	chr22	51,304,566	22q11.1-q13.33	34.1087	17073066	51181759	hsa-mir-6816	20102208	20102274	miRNA	Dupl
Verbitsky et al., 2019	CAKUT91	M	KA	Pathogenic	chr22	51,304,566	22q11.1-q13.33	34.1087	17073066	51181759	hsa-mir-1286	20236656	20236734	miRNA	Dupl
Verbitsky et al., 2019	CAKUT91	M	KA	Pathogenic	chr22	51,304,566	22q11.1-q13.33	34.1087	17073066	51181759	hsa-mir-649	21388464	21388561	miRNA	Dupl
Verbitsky et al., 2019	CAKUT91	M	KA	Pathogenic	chr22	51,304,566	22q11.1-q13.33	34.1087	17073066	51181759	hsa-mir-301b	22007269	22007347	miRNA	Dupl
Verbitsky et al., 2019	CAKUT91	M	KA	Pathogenic	chr22	51,304,566	22q11.1-q13.33	34.1087	17073066	51181759	hsa-mir-130b	22007592	22007674	miRNA	Dupl
Verbitsky et al., 2019	CAKUT91	M	KA	Pathogenic	chr22	51,304,566	22q11.1-q13.33	34.1087	17073066	51181759	hsa-mir-650	23165269	23165365	miRNA	Dupl
Verbitsky et al., 2019	CAKUT91	M	KA	Pathogenic	chr22	51,304,566	22q11.1-q13.33	34.1087	17073066	51181759	hsa-mir-5571	23228446	23228559	miRNA	Dupl
Verbitsky et al., 2019	CAKUT91	M	KA	Pathogenic	chr22	51,304,566	22q11.1-q13.33	34.1087	17073066	51181759	hsa-mir-6817	25851612	25851678	miRNA	Dupl
Verbitsky et al., 2019	CAKUT91	M	KA	Pathogenic	chr22	51,304,566	22q11.1-q13.33	34.1087	17073066	51181759	hsa-mir-548j	26951177	26951289	miRNA	Dupl
Verbitsky et al., 2019	CAKUT91	M	KA	Pathogenic	chr22	51,304,566	22q11.1-q13.33	34.1087	17073066	51181759	hsa-mir-3199-1	28316512	28316600	miRNA	Dupl
Verbitsky et al., 2019	CAKUT91	M	KA	Pathogenic	chr22	51,304,566	22q11.1-q13.33	34.1087	17073066	51181759	hsa-mir-3199-2	28316513	28316599	miRNA	Dupl
Verbitsky et al., 2019	CAKUT91	M	KA	Pathogenic	chr22	51,304,566	22q11.1-q13.33	34.1087	17073066	51181759	hsa-mir-5739	28855856	28855936	miRNA	Dupl
Verbitsky et al., 2019	CAKUT91	M	KA	Pathogenic	chr22	51,304,566	22q11.1-q13.33	34.1087	17073066	51181759	hsa-mir-3653	29729146	29729256	miRNA	Dupl
Verbitsky et al., 2019	CAKUT91	M	KA	Pathogenic	chr22	51,304,566	22q11.1-q13.33	34.1087	17073066	51181759	hsa-mir-6818	30403037	30403102	miRNA	Dupl
Verbitsky et al., 2019	CAKUT91	M	KA	Pathogenic	chr22	51,304,566	22q11.1-q13.33	34.1087	17073066	51181759	hsa-mir-3200	31127543	31127628	miRNA	Dupl
Verbitsky et al., 2019	CAKUT91	M	KA	Pathogenic	chr22	51,304,566	22q11.1-q13.33	34.1087	17073066	51181759	hsa-mir-3928	31556047	31556105	miRNA	Dupl
Verbitsky et al., 2019	CAKUT91	M	KA	Pathogenic	chr22	51,304,566	22q11.1-q13.33	34.1087	17073066	51181759	hsa-mir-7109	32017452	32017517	miRNA	Dupl
Verbitsky et al., 2019	CAKUT91	M	KA	Pathogenic	chr22	51,304,566	22q11.1-q13.33	34.1087	17073066	51181759	hsa-mir-4764	33832567	33832655	miRNA	Dupl
Verbitsky et al., 2019	CAKUT91	M	KA	Pathogenic	chr22	51,304,566	22q11.1-q13.33	34.1087	17073066	51181759	hsa-mir-3909	35731632	35731751	miRNA	Dupl
Verbitsky et al., 2019	CAKUT91	M	KA	Pathogenic	chr22	51,304,566	22q11.1-q13.33	34.1087	17073066	51181759	hsa-mir-6069	35732713	35732792	miRNA	Dupl
Verbitsky et al., 2019	CAKUT91	M	KA	Pathogenic	chr22	51,304,566	22q11.1-q13.33	34.1087	17073066	51181759	hsa-mir-6819	36682892	36682953	miRNA	Dupl
Verbitsky et al., 2019	CAKUT91	M	KA	Pathogenic	chr22	51,304,566	22q11.1-q13.33	34.1087	17073066	51181759	hsa-mir-658	38240278	38240378	miRNA	Dupl
Verbitsky et al., 2019	CAKUT91	M	KA	Pathogenic	chr22	51,304,566	22q11.1-q13.33	34.1087	17073066	51181759	hsa-mir-659	38243684	38243781	miRNA	Dupl
Verbitsky et al., 2019	CAKUT91	M	KA	Pathogenic	chr22	51,304,566	22q11.1-q13.33	34.1087	17073066	51181759	hsa-mir-6820	38363569	38363631	miRNA	Dupl
Verbitsky et al., 2019	CAKUT91	M	KA	Pathogenic	chr22	51,304,566	22q11.1-q13.33	34.1087	17073066	51181759	hsa-mir-4534	38384800	38384860	miRNA	Dupl
Verbitsky et al., 2019	CAKUT91	M	KA	Pathogenic	chr22	51,304,566	22q11.1-q13.33	34.1087	17073066	51181759	hsa-mir-4766	41209886	41209962	miRNA	Dupl
Verbitsky et al., 2019	CAKUT91	M	KA	Pathogenic	chr22	51,304,566	22q11.1-q13.33	34.1087	17073066	51181759	hsa-mir-1281	41488516	41488570	miRNA	Dupl
Verbitsky et al., 2019	CAKUT91	M	KA	Pathogenic	chr22	51,304,566	22q11.1-q13.33	34.1087	17073066	51181759	hsa-mir-6889	41648995	41649054	miRNA	Dupl
Verbitsky et al., 2019	CAKUT91	M	KA	Pathogenic	chr22	51,304,566	22q11.1-q13.33	34.1087	17073066	51181759	hsa-mir-33a	42296947	42297016	miRNA	Dupl
Verbitsky et al., 2019	CAKUT91	M	KA	Pathogenic	chr22	51,304,566	22q11.1-q13.33	34.1087	17073066	51181759	hsa-mir-378i	42319225	42319301	miRNA	Dupl
Verbitsky et al., 2019	CAKUT91	M	KA	Pathogenic	chr22	51,304,566	22q11.1-q13.33	34.1087	17073066	51181759	hsa-mir-1249	45596834	45596900	miRNA	Dupl
Verbitsky et al., 2019	CAKUT91	M	KA	Pathogenic	chr22	51,304,566	22q11.1-q13.33	34.1087	17073066	51181759	hsa-mir-4762	46156403	46156478	miRNA	Dupl
Verbitsky et al., 2019	CAKUT91	M	KA	Pathogenic	chr22	51,304,566	22q11.1-q13.33	34.1087	17073066	51181759	hsa-mir-3619	46486923	46487006	miRNA	Dupl
Verbitsky et al., 2019	CAKUT91	M	KA	Pathogenic	chr22	51,304,566	22q11.1-q13.33	34.1087	17073066	51181759	hsa-let-7a-3	46508628	46508702	miRNA	Dupl
Verbitsky et al., 2019	CAKUT91	M	KA	Pathogenic	chr22	51,304,566	22q11.1-q13.33	34.1087	17073066	51181759	hsa-mir-4763	46509445	46509537	miRNA	Dupl
Verbitsky et al., 2019	CAKUT91	M	KA	Pathogenic	chr22	51,304,566	22q11.1-q13.33	34.1087	17073066	51181759	hsa-let-7b	46509565	46509648	miRNA	Dupl
Verbitsky et al., 2019	CAKUT91	M	KA	Pathogenic	chr22	51,304,566	22q11.1-q13.33	34.1087	17073066	51181759	hsa-mir-3201	48670175	48670227	miRNA	Dupl
Verbitsky et al., 2019	CAKUT91	M	KA	Pathogenic	chr22	51,304,566	22q11.1-q13.33	34.1087	17073066	51181759	hsa-mir-4535	49176106	49176165	miRNA	Dupl
Verbitsky et al., 2019	CAKUT91	M	KA	Pathogenic	chr22	51,304,566	22q11.1-q13.33	34.1087	17073066	51181759	hsa-mir-3667	49937040	49937114	miRNA	Dupl
Verbitsky et al., 2019	CAKUT91	M	KA	Pathogenic	chr22	51,304,566	22q11.1-q13.33	34.1087	17073066	51181759	hsa-mir-6821	50356513	50356587	miRNA	Dupl
Verbitsky et al., 2019	CAKUT122	M	KA	Likely pathogenic	chr22	51,304,566	22q11.1-q21.21	3.37084	16855618	20226455	hsa-mir-3198-1	18246945	18247025	miRNA	Dupl
Verbitsky et al., 2019	CAKUT122	M	KA	Likely pathogenic	chr22	51,304,566	22q11.1-q21.21	3.37084	16855618	20226455	hsa-mir-648	18463633	18463727	miRNA	Dupl
Verbitsky et al., 2019	CAKUT122	M	KA	Likely pathogenic	chr22	51,304,566	22q11.1-q21.21	3.37084	16855618	20226455	hsa-mir-4761	19951275	19951357	miRNA	Dupl
Verbitsky et al., 2019	CAKUT122	M	KA	Likely pathogenic	chr22	51,304,566	22q11.1-q21.21	3.37084	16855618	20226455	hsa-mir-185	20020661	20020743	miRNA	Dupl
Verbitsky et al., 2019	CAKUT122	M	KA	Likely pathogenic	chr22	51,304,566	22q11.1-q21.21	3.37084	16855618	20226455	hsa-mir-3618	20073268	20073356	miRNA	Dupl
Verbitsky et al., 2019	CAKUT122	M	KA	Likely pathogenic	chr22	51,304,566	22q11.1-q21.21	3.37084	16855618	20226455	hsa-mir-1306	20073580	20073665	miRNA	Dupl
Verbitsky et al., 2019	CAKUT122	M	KA	Likely pathogenic	chr22	51,304,566	22q11.1-q21.21	3.37084	16855618	20226455	hsa-mir-6816	20102208	20102274	miRNA	Dupl
Verbitsky et al., 2019	CAKUT100	M	KA	Pathogenic	chr22	51,304,566	22q11.21	0.41723	21047820	21465050	hsa-mir-649	21388464	21388561	miRNA	Del
Verbitsky et al., 2019	CAKUT102	M	KA	Pathogenic	chr22	51,304,566	22q11.21	0.403383	21061667	21465050	hsa-mir-649	21388464	21388561	miRNA	Del
Verbitsky et al., 2019	CAKUT103	M	KA	Pathogenic	chr22	51,304,566	22q11.21	0.389706	21076129	21465835	hsa-mir-649	21388464	21388561	miRNA	Del
Verbitsky et al., 2019	CAKUT104	F	VUR	Pathogenic	chr22	51,304,566	22q11.21	0.402311	21062168	21464479	hsa-mir-649	21388464	21388561	miRNA	Del
Verbitsky et al., 2019	CAKUT105	F	KA	Pathogenic	chr22	51,304,566	22q11.21	0.401562	21062168	21463730	hsa-mir-649	21388464	21388561	miRNA	Del
Verbitsky et al., 2019	CAKUT106	M	KA	Pathogenic	chr22	51,304,566	22q11.21	0.394763	21067590	21462353	hsa-mir-649	21388464	21388561	miRNA	Del
Verbitsky et al., 2019	CAKUT107	F	KA	Pathogenic	chr22	51,304,566	22q11.21	0.370999	21094781	21465780	hsa-mir-649	21388464	21388561	miRNA	Del
Verbitsky et al., 2019	CAKUT92	M	PUV	Pathogenic	chr22	51,304,566	22q11.21	2.58457	18877787	21462353	hsa-mir-4761	19951275	19951357	miRNA	Dupl
Verbitsky et al., 2019	CAKUT92	M	PUV	Pathogenic	chr22	51,304,566	22q11.21	2.58457	18877787	21462353	hsa-mir-185	20020661	20020743	miRNA	Dupl
Verbitsky et al., 2019	CAKUT92	M	PUV	Pathogenic	chr22	51,304,566	22q11.21	2.58457	18877787	21462353	hsa-mir-3618	20073268	20073356	miRNA	Dupl
Verbitsky et al., 2019	CAKUT92	M	PUV	Pathogenic	chr22	51,304,566	22q11.21	2.58457	18877787	21462353	hsa-mir-1306	20073580	20073665	miRNA	Dupl
Verbitsky et al., 2019	CAKUT92	M	PUV	Pathogenic	chr22	51,304,566	22q11.21	2.58457	18877787	21462353	hsa-mir-6816	20102208	20102274	miRNA	Dupl
Verbitsky et al., 2019	CAKUT92	M	PUV	Pathogenic	chr22	51,304,566	22q11.21	2.58457	18877787	21462353	hsa-mir-1286	20236656	20236734	miRNA	Dupl
Verbitsky et al., 2019	CAKUT92	M	PUV	Pathogenic	chr22	51,304,566	22q11.21	2.58457	18877787	21462353	hsa-mir-649	21388464	21388561	miRNA	Dupl
Verbitsky et al., 2019	CAKUT93	M	DCS	Pathogenic	chr22	51,304,566	22q11.21	2.58114	18877787	21458925	hsa-mir-4761	19951275	19951357	miRNA	Dupl
Verbitsky et al., 2019	CAKUT93	M	DCS	Pathogenic	chr22	51,304,566	22q11.21	2.58114	18877787	21458925	hsa-mir-185	20020661	20020743	miRNA	Dupl
Verbitsky et al., 2019	CAKUT93	M	DCS	Pathogenic	chr22	51,304,566	22q11.21	2.58114	18877787	21458925	hsa-mir-3618	20073268	20073356	miRNA	Dupl
Verbitsky et al., 2019	CAKUT93	M	DCS	Pathogenic	chr22	51,304,566	22q11.21	2.58114	18877787	21458925	hsa-mir-1306	20073580	20073665	miRNA	Dupl
Verbitsky et al., 2019	CAKUT93	M	DCS	Pathogenic	chr22	51,304,566	22q11.21	2.58114	18877787	21458925	hsa-mir-6816	20102208	20102274	miRNA	Dupl
Verbitsky et al., 2019	CAKUT93	M	DCS	Pathogenic	chr22	51,304,566	22q11.21	2.58114	18877787	21458925	hsa-mir-1286	20236656	20236734	miRNA	Dupl
Verbitsky et al., 2019	CAKUT93	M	DCS	Pathogenic	chr22	51,304,566	22q11.21	2.58114	18877787	21458925	hsa-mir-649	21388464	21388561	miRNA	Dupl
Verbitsky et al., 2019	CAKUT94	M	KA	Pathogenic	chr22	51,304,566	22q11.21	2.58918	18875869	21465050	hsa-mir-4761	19951275	19951357	miRNA	Del
Verbitsky et al., 2019	CAKUT94	M	KA	Pathogenic	chr22	51,304,566	22q11.21	2.58918	18875869	21465050	hsa-mir-185	20020661	20020743	miRNA	Del
Verbitsky et al., 2019	CAKUT94	M	KA	Pathogenic	chr22	51,304,566	22q11.21	2.58918	18875869	21465050	hsa-mir-3618	20073268	20073356	miRNA	Del
Verbitsky et al., 2019	CAKUT94	M	KA	Pathogenic	chr22	51,304,566	22q11.21	2.58918	18875869	21465050	hsa-mir-1306	20073580	20073665	miRNA	Del
Verbitsky et al., 2019	CAKUT94	M	KA	Pathogenic	chr22	51,304,566	22q11.21	2.58918	18875869	21465050	hsa-mir-6816	20102208	20102274	miRNA	Del
Verbitsky et al., 2019	CAKUT94	M	KA	Pathogenic	chr22	51,304,566	22q11.21	2.58918	18875869	21465050	hsa-mir-1286	20236656	20236734	miRNA	Del
Verbitsky et al., 2019	CAKUT94	M	KA	Pathogenic	chr22	51,304,566	22q11.21	2.58918	18875869	21465050	hsa-mir-649	21388464	21388561	miRNA	Del
Verbitsky et al., 2019	CAKUT95	M	KA	Pathogenic	chr22	51,304,566	22q11.21	2.58382	18877787	21461607	hsa-mir-4761	19951275	19951357	miRNA	Del
Verbitsky et al., 2019	CAKUT95	M	KA	Pathogenic	chr22	51,304,566	22q11.21	2.58382	18877787	21461607	hsa-mir-185	20020661	20020743	miRNA	Del
Verbitsky et al., 2019	CAKUT95	M	KA	Pathogenic	chr22	51,304,566	22q11.21	2.58382	18877787	21461607	hsa-mir-3618	20073268	20073356	miRNA	Del
Verbitsky et al., 2019	CAKUT95	M	KA	Pathogenic	chr22	51,304,566	22q11.21	2.58382	18877787	21461607	hsa-mir-1306	20073580	20073665	miRNA	Del
Verbitsky et al., 2019	CAKUT95	M	KA	Pathogenic	chr22	51,304,566	22q11.21	2.58382	18877787	21461607	hsa-mir-6816	20102208	20102274	miRNA	Del
Verbitsky et al., 2019	CAKUT95	M	KA	Pathogenic	chr22	51,304,566	22q11.21	2.58382	18877787	21461607	hsa-mir-1286	20236656	20236734	miRNA	Del
Verbitsky et al., 2019	CAKUT95	M	KA	Pathogenic	chr22	51,304,566	22q11.21	2.58382	18877787	21461607	hsa-mir-649	21388464	21388561	miRNA	Del
Verbitsky et al., 2019	CAKUT96	M	KA	Pathogenic	chr22	51,304,566	22q11.21	2.57517	18890615	21465780	hsa-mir-4761	19951275	19951357	miRNA	Del
Verbitsky et al., 2019	CAKUT96	M	KA	Pathogenic	chr22	51,304,566	22q11.21	2.57517	18890615	21465780	hsa-mir-185	20020661	20020743	miRNA	Del
Verbitsky et al., 2019	CAKUT96	M	KA	Pathogenic	chr22	51,304,566	22q11.21	2.57517	18890615	21465780	hsa-mir-3618	20073268	20073356	miRNA	Del
Verbitsky et al., 2019	CAKUT96	M	KA	Pathogenic	chr22	51,304,566	22q11.21	2.57517	18890615	21465780	hsa-mir-1306	20073580	20073665	miRNA	Del
Verbitsky et al., 2019	CAKUT96	M	KA	Pathogenic	chr22	51,304,566	22q11.21	2.57517	18890615	21465780	hsa-mir-6816	20102208	20102274	miRNA	Del
Verbitsky et al., 2019	CAKUT96	M	KA	Pathogenic	chr22	51,304,566	22q11.21	2.57517	18890615	21465780	hsa-mir-1286	20236656	20236734	miRNA	Del
Verbitsky et al., 2019	CAKUT96	M	KA	Pathogenic	chr22	51,304,566	22q11.21	2.57517	18890615	21465780	hsa-mir-649	21388464	21388561	miRNA	Del
Verbitsky et al., 2019	CAKUT97	M	KA	Pathogenic	chr22	51,304,566	22q11.21	0.720829	20740778	21461607	hsa-mir-649	21388464	21388561	miRNA	Del
Verbitsky et al., 2019	CAKUT98	F	KA	Pathogenic	chr22	51,304,566	22q11.21	0.720829	20740778	21461607	hsa-mir-649	21388464	21388561	miRNA	Del
Verbitsky et al., 2019	CAKUT99	M	OU	Pathogenic	chr22	51,304,566	22q11.21	0.730235	20733495	21463730	hsa-mir-649	21388464	21388561	miRNA	Del
Cai et al., 2020	G9932		KA	Pathogenic	chr22	51,304,566	22q11.21	2.8	18916842	21800471	hsa-mir-4761	19951275	19951357	miRNA	Del
Cai et al., 2020	G9932		KA	Pathogenic	chr22	51,304,566	22q11.21	2.8	18916842	21800471	hsa-mir-185	20020661	20020743	miRNA	Del
Cai et al., 2020	G9932		KA	Pathogenic	chr22	51,304,566	22q11.21	2.8	18916842	21800471	hsa-mir-3618	20073268	20073356	miRNA	Del
Cai et al., 2020	G9932		KA	Pathogenic	chr22	51,304,566	22q11.21	2.8	18916842	21800471	hsa-mir-1306	20073580	20073665	miRNA	Del
Cai et al., 2020	G9932		KA	Pathogenic	chr22	51,304,566	22q11.21	2.8	18916842	21800471	hsa-mir-6816	20102208	20102274	miRNA	Del
Cai et al., 2020	G9932		KA	Pathogenic	chr22	51,304,566	22q11.21	2.8	18916842	21800471	hsa-mir-1286	20236656	20236734	miRNA	Del
Cai et al., 2020	G9932		KA	Pathogenic	chr22	51,304,566	22q11.21	2.8	18916842	21800471	hsa-mir-649	21388464	21388561	miRNA	Del
Verbitsky et al., 2019	CAKUT101	M	KA	Pathogenic	chr22	51,304,566	22q11.21-q11.22	1.4441	21024880	22468984	hsa-mir-649	21388464	21388561	miRNA	Del
Verbitsky et al., 2019	CAKUT101	M	KA	Pathogenic	chr22	51,304,566	22q11.21-q11.22	1.4441	21024880	22468984	hsa-mir-301b	22007269	22007347	miRNA	Del
Verbitsky et al., 2019	CAKUT101	M	KA	Pathogenic	chr22	51,304,566	22q11.21-q11.22	1.4441	21024880	22468984	hsa-mir-130b	22007592	22007674	miRNA	Del
Verbitsky et al., 2019	CAKUT157	F	VUR	Likely pathogenic	chr22	51,304,566	22q11.22	0.657599	22388006	23045605	hsa-mir-1306	20073580	20073665	miRNA	Del
Verbitsky et al., 2019	CAKUT158	F	KA	Likely pathogenic	chr22	51,304,566	22q11.22	0.653178	22499309	23152487					Del
Verbitsky et al., 2019	CAKUT3	F	KA	Likely pathogenic	chr22	51,304,566	22q11.22	0.635282	22517205	23152487					Del
Verbitsky et al., 2019	CAKUT159	M	VUR	Likely pathogenic	chr22	51,304,566	22q11.22	0.554251	22557954	23112205					Del
Verbitsky et al., 2019	CAKUT54	F	KA	Pathogenic	chr22	51,304,566	22q13.31-q13.33	6.54068	44522254	51062938	hsa-mir-1249	45596834	45596900	miRNA	Del
Verbitsky et al., 2019	CAKUT54	F	KA	Pathogenic	chr22	51,304,566	22q13.31-q13.33	6.54068	44522254	51062938	hsa-mir-4762	46156403	46156478	miRNA	Del
Verbitsky et al., 2019	CAKUT54	F	KA	Pathogenic	chr22	51,304,566	22q13.31-q13.33	6.54068	44522254	51062938	hsa-mir-3619	46486923	46487006	miRNA	Del
Verbitsky et al., 2019	CAKUT54	F	KA	Pathogenic	chr22	51,304,566	22q13.31-q13.33	6.54068	44522254	51062938	hsa-let-7a-3	46508628	46508702	miRNA	Del
Verbitsky et al., 2019	CAKUT54	F	KA	Pathogenic	chr22	51,304,566	22q13.31-q13.33	6.54068	44522254	51062938	hsa-mir-4763	46509445	46509537	miRNA	Del
Verbitsky et al., 2019	CAKUT54	F	KA	Pathogenic	chr22	51,304,566	22q13.31-q13.33	6.54068	44522254	51062938	hsa-let-7b	46509565	46509648	miRNA	Del
Verbitsky et al., 2019	CAKUT54	F	KA	Pathogenic	chr22	51,304,566	22q13.31-q13.33	6.54068	44522254	51062938	hsa-mir-3201	48670175	48670227	miRNA	Del
Verbitsky et al., 2019	CAKUT54	F	KA	Pathogenic	chr22	51,304,566	22q13.31-q13.33	6.54068	44522254	51062938	hsa-mir-4535	49176106	49176165	miRNA	Del
Verbitsky et al., 2019	CAKUT54	F	KA	Pathogenic	chr22	51,304,566	22q13.31-q13.33	6.54068	44522254	51062938	hsa-mir-3667	49937040	49937114	miRNA	Del
Verbitsky et al., 2019	CAKUT54	F	KA	Pathogenic	chr22	51,304,566	22q13.31-q13.33	6.54068	44522254	51062938	hsa-mir-6821	50356513	50356587	miRNA	Del
Verbitsky et al., 2019	CAKUT62	F	KA	Pathogenic	chr22	51,304,566	22q13.31-q13.33	5.07196	46106130	51178090	hsa-mir-4762	46156403	46156478	miRNA	Del
Verbitsky et al., 2019	CAKUT62	F	KA	Pathogenic	chr22	51,304,566	22q13.31-q13.33	5.07196	46106130	51178090	hsa-mir-3619	46486923	46487006	miRNA	Del
Verbitsky et al., 2019	CAKUT62	F	KA	Pathogenic	chr22	51,304,566	22q13.31-q13.33	5.07196	46106130	51178090	hsa-let-7a-3	46508628	46508702	miRNA	Del
Verbitsky et al., 2019	CAKUT62	F	KA	Pathogenic	chr22	51,304,566	22q13.31-q13.33	5.07196	46106130	51178090	hsa-mir-4763	46509445	46509537	miRNA	Del
Verbitsky et al., 2019	CAKUT62	F	KA	Pathogenic	chr22	51,304,566	22q13.31-q13.33	5.07196	46106130	51178090	hsa-let-7b	46509565	46509648	miRNA	Del
Verbitsky et al., 2019	CAKUT62	F	KA	Pathogenic	chr22	51,304,566	22q13.31-q13.33	5.07196	46106130	51178090	hsa-mir-3201	48670175	48670227	miRNA	Del
Verbitsky et al., 2019	CAKUT62	F	KA	Pathogenic	chr22	51,304,566	22q13.31-q13.33	5.07196	46106130	51178090	hsa-mir-4535	49176106	49176165	miRNA	Del
Verbitsky et al., 2019	CAKUT62	F	KA	Pathogenic	chr22	51,304,566	22q13.31-q13.33	5.07196	46106130	51178090	hsa-mir-3667	49937040	49937114	miRNA	Del
Verbitsky et al., 2019	CAKUT62	F	KA	Pathogenic	chr22	51,304,566	22q13.31-q13.33	5.07196	46106130	51178090	hsa-mir-6821	50356513	50356587	miRNA	Del
Verbitsky et al., 2019	CAKUT117	M	VUR	Likely pathogenic	chr2	243,199,373	2p11.2	2.7	87600000	90300000	hsa-mir-4435-1	87929273	87929353	miRNA	Del
Verbitsky et al., 2019	CAKUT117	M	VUR	Likely pathogenic	chr2	243,199,373	2p11.2	2.7	87600000	90300000	hsa-mir-4780	88382037	88382118	miRNA	Del
Verbitsky et al., 2019	CAKUT117	M	VUR	Likely pathogenic	chr2	243,199,373	2p11.2	2.7	87600000	90300000	hsa-mir-4436a	89111883	89111968	miRNA	Del
Verbitsky et al., 2019	CAKUT118	F	KA	Likely pathogenic	chr2	243,199,373	2p11.2	1.08041	88378765	89459173	hsa-mir-4780	88382037	88382118	miRNA	Dupl
Verbitsky et al., 2019	CAKUT118	F	KA	Likely pathogenic	chr2	243,199,373	2p11.2	1.08041	88378765	89459173	hsa-mir-4436a	89111883	89111968	miRNA	Dupl
Sanna-Cherchi et al., 2012	ITA_27		KA	Pathogenic	chr2	243,199,373	2p16	0.13	56026496	56166496					Del
Sanna-Cherchi et al., 2012	ITA_12		KA	Pathogenic	chr2	243,199,373	2p23	0.11	29526496	29636496					Dupl
Sanna-Cherchi et al., 2012	ITA_2		KA	Likely pathogenic	chr2	243,199,373	2p25	3.63	30000	3672125					Dupl
Sanna-Cherchi et al., 2012	CHOP_3		KA	Likely pathogenic	chr2	243,199,373	2p25	3.63	30000	375000					Dupl
Verbitsky et al., 2019	CAKUT62	F	KA	Likely pathogenic	chr2	243,199,373	2p25.3	3.64758	29443	3677022					Dupl
Sanna-Cherchi et al., 2012	ITA_5		KA	Likely pathogenic	chr2	243,199,373	2q12	0.22	105603568	105823568					Del
Sanna-Cherchi et al., 2012	ITA_24		KA	Pathogenic	chr2	243,199,373	2q12	0.02	103113568	103133568					Dupl
Sanna-Cherchi et al., 2012	ITA_5		KA	Pathogenic	chr2	243,199,373	2q12	0.23	105593568	105823568					Del
Verbitsky et al., 2015	90		KA	Pathogenic	chr2	243,199,373	2q13	0.13	110852711	110982711					Del
Verbitsky et al., 2015	236		KA	Pathogenic	chr2	243,199,373	2q13	0.13	110852711	110982711	hsa-mir-571	343945	344041	miRNA	Del
Verbitsky et al., 2019	CAKUT86	M	KA	Pathogenic	chr2	243,199,373	2q13	0.125721	110856809	110982530					Del
Verbitsky et al., 2019	CAKUT87	F	KA	Pathogenic	chr2	243,199,373	2q13	0.127471	110852875	110980346					Del
Sanna-Cherchi et al., 2012	MCD_1		KA	Pathogenic	chr2	243,199,373	2q22	0.11	139533530	139643530					Dupl
Verbitsky et al., 2019	CAKUT119	F	OU	Likely pathogenic	chr2	243,199,373	2q31.1	0.531958	176800936	177332894	hsa-mir-10b	177015030	177015140	miRNA	Dupl
Verbitsky et al., 2019	CAKUT119	F	OU	Likely pathogenic	chr2	243,199,373	2q31.1	0.531958	176800936	177332894	hsa-mir-7704	177053570	177053629	miRNA	Dupl
Verbitsky et al., 2019	CAKUT120	M	VUR	Likely pathogenic	chr2	243,199,373	2q31.1	4.47215	170303507	174775653					Del
Sanna-Cherchi et al., 2012	POL_8		KA	Likely pathogenic	chr2	243,199,373	2q32	0.44	191161755	191601755					Dupl
Verbitsky et al., 2019	CAKUT121	F	VUR	Likely pathogenic	chr2	243,199,373	2q34-q37.3	33.0239	209929978	242953866	hsa-mir-548f-2	213290986	213291084	miRNA	Dupl
Verbitsky et al., 2019	CAKUT121	F	VUR	Likely pathogenic	chr2	243,199,373	2q34-q37.3	33.0239	209929978	242953866	hsa-mir-4776-2	213790980	213791060	miRNA	Dupl
Verbitsky et al., 2019	CAKUT121	F	VUR	Likely pathogenic	chr2	243,199,373	2q34-q37.3	33.0239	209929978	242953866	hsa-mir-4776-1	213790980	213791060	miRNA	Dupl
Verbitsky et al., 2019	CAKUT121	F	VUR	Likely pathogenic	chr2	243,199,373	2q34-q37.3	33.0239	209929978	242953866	hsa-mir-4438	214622790	214622883	miRNA	Dupl
Verbitsky et al., 2019	CAKUT121	F	VUR	Likely pathogenic	chr2	243,199,373	2q34-q37.3	33.0239	209929978	242953866	hsa-mir-6809	218765235	218765351	miRNA	Dupl
Verbitsky et al., 2019	CAKUT121	F	VUR	Likely pathogenic	chr2	243,199,373	2q34-q37.3	33.0239	209929978	242953866	hsa-mir-6513	219144847	219144911	miRNA	Dupl
Verbitsky et al., 2019	CAKUT121	F	VUR	Likely pathogenic	chr2	243,199,373	2q34-q37.3	33.0239	209929978	242953866	hsa-mir-6810	219206633	219206703	miRNA	Dupl
Verbitsky et al., 2019	CAKUT121	F	VUR	Likely pathogenic	chr2	243,199,373	2q34-q37.3	33.0239	209929978	242953866	hsa-mir-26b	219267368	219267445	miRNA	Dupl
Verbitsky et al., 2019	CAKUT121	F	VUR	Likely pathogenic	chr2	243,199,373	2q34-q37.3	33.0239	209929978	242953866	hsa-mir-375	219866366	219866430	miRNA	Dupl
Verbitsky et al., 2019	CAKUT121	F	VUR	Likely pathogenic	chr2	243,199,373	2q34-q37.3	33.0239	209929978	242953866	hsa-mir-3131	219923409	219923472	miRNA	Dupl
Verbitsky et al., 2019	CAKUT121	F	VUR	Likely pathogenic	chr2	243,199,373	2q34-q37.3	33.0239	209929978	242953866	hsa-mir-153-1	220158832	220158922	miRNA	Dupl
Verbitsky et al., 2019	CAKUT121	F	VUR	Likely pathogenic	chr2	243,199,373	2q34-q37.3	33.0239	209929978	242953866	hsa-mir-3132	220413794	220413869	miRNA	Dupl
Verbitsky et al., 2019	CAKUT121	F	VUR	Likely pathogenic	chr2	243,199,373	2q34-q37.3	33.0239	209929978	242953866	hsa-mir-4268	220771222	220771286	miRNA	Dupl
Verbitsky et al., 2019	CAKUT121	F	VUR	Likely pathogenic	chr2	243,199,373	2q34-q37.3	33.0239	209929978	242953866	hsa-mir-4439	225875177	225875257	miRNA	Dupl
Verbitsky et al., 2019	CAKUT121	F	VUR	Likely pathogenic	chr2	243,199,373	2q34-q37.3	33.0239	209929978	242953866	hsa-mir-5702	227523425	227523509	miRNA	Dupl
Verbitsky et al., 2019	CAKUT121	F	VUR	Likely pathogenic	chr2	243,199,373	2q34-q37.3	33.0239	209929978	242953866	hsa-mir-5703	228336847	228336903	miRNA	Dupl
Verbitsky et al., 2019	CAKUT121	F	VUR	Likely pathogenic	chr2	243,199,373	2q34-q37.3	33.0239	209929978	242953866	hsa-mir-4777	232227418	232227504	miRNA	Dupl
Verbitsky et al., 2019	CAKUT121	F	VUR	Likely pathogenic	chr2	243,199,373	2q34-q37.3	33.0239	209929978	242953866	hsa-mir-1244-3	232578023	232578108	miRNA	Dupl
Verbitsky et al., 2019	CAKUT121	F	VUR	Likely pathogenic	chr2	243,199,373	2q34-q37.3	33.0239	209929978	242953866	hsa-mir-1471	232756951	232757008	miRNA	Dupl
Verbitsky et al., 2019	CAKUT121	F	VUR	Likely pathogenic	chr2	243,199,373	2q34-q37.3	33.0239	209929978	242953866	hsa-mir-562	233037362	233037457	miRNA	Dupl
Verbitsky et al., 2019	CAKUT121	F	VUR	Likely pathogenic	chr2	243199373	2q34-q37.3	33.0239	209929978	242953866	hsa-mir-5001	233415183	233415283	miRNA	Dupl
Verbitsky et al., 2019	CAKUT121	F	VUR	Likely pathogenic	chr2	243,199,373	2q34-q37.3	33.0239	209929978	242953866	hsa-mir-6811	238419573	238419631	miRNA	Dupl
Verbitsky et al., 2019	CAKUT121	F	VUR	Likely pathogenic	chr2	243,199,373	2q34-q37.3	33.0239	209929978	242953866	hsa-mir-4440	239990512	239990610	miRNA	Dupl
Verbitsky et al., 2019	CAKUT121	F	VUR	Likely pathogenic	chr2	243,199,373	2q34-q37.3	33.0239	209929978	242953866	hsa-mir-4441	240007522	240007622	miRNA	Dupl
Verbitsky et al., 2019	CAKUT121	F	VUR	Likely pathogenic	chr2	243,199,373	2q34-q37.3	33.0239	209929978	242953866	hsa-mir-4269	240227156	240227240	miRNA	Dupl
Verbitsky et al., 2019	CAKUT121	F	VUR	Likely pathogenic	chr2	243,199,373	2q34-q37.3	33.0239	209929978	242953866	hsa-mir-2467	240273418	240273499	miRNA	Dupl
Verbitsky et al., 2019	CAKUT121	F	VUR	Likely pathogenic	chr2	243,199,373	2q34-q37.3	33.0239	209929978	242953866	hsa-mir-4786	240882431	240882511	miRNA	Dupl
Verbitsky et al., 2019	CAKUT121	F	VUR	Likely pathogenic	chr2	243,199,373	2q34-q37.3	33.0239	209929978	242953866	hsa-mir-149	241395417	241395506	miRNA	Dupl
Verbitsky et al., 2019	CAKUT121	F	VUR	Likely pathogenic	chr2	243,199,373	2q34-q37.3	33.0239	209929978	242953866	hsa-mir-3133	242417319	242417397	miRNA	Dupl
Sanna-Cherchi et al., 2012	POL_13		KA	Pathogenic	chr2	243,199,373	2q37	1.45	241341327	242791327	hsa-mir-149	241395417	241395506	miRNA	Dupl
Sanna-Cherchi et al., 2012	POL_13		KA	Pathogenic	chr2	243,199,373	2q37	1.45	241341327	242791327	hsa-mir-3133	242417319	242417397	miRNA	Dupl
Sanna-Cherchi et al., 2012	CHOP_11		KA	Pathogenic	chr2	243,199,373	2q37	1.45	241341327	242791327	hsa-mir-149	241395417	241395506	miRNA	Dupl
Sanna-Cherchi et al., 2012	CHOP_11		KA	Pathogenic	chr2	243,199,373	2q37	1.45	241341327	242791327	hsa-mir-3133	242417319	242417397	miRNA	Dupl
Verbitsky et al., 2019	CAKUT122	M	KA	Likely pathogenic	chr2	243,199,373	2q37.3	1.5	241000000	242500000	hsa-mir-149	241395417	241395506	miRNA	Dupl
Verbitsky et al., 2019	CAKUT122	M	KA	Likely pathogenic	chr2	243,199,373	2q37.3	1.5	241000000	242500000	hsa-mir-3133	242417319	242417397	miRNA	Dupl
Sanna-Cherchi et al., 2012	ITA_33		KA	Pathogenic	chr3	198,022,430	3p26	0.83	1375000	2205000					Dupl
Sanna-Cherchi et al., 2012	MCD_19		KA	Pathogenic	chr3	198,022,430	3p26	0.83	1375000	2205000					Dupl
Verbitsky et al., 2019	CAKUT22	F	VUR	Pathogenic	chr3	198,022,430	3p26.3	1.57054	445779	2016318					Del
Verbitsky et al., 2019	CAKUT123	F	KA	Likely pathogenic	chr3	198,022,430	3p26.3	1.11829	1065541	2183832					Dupl
Sanna-Cherchi et al., 2012	POL_1		KA	Likely pathogenic	chr3	198,022,430	3q13- q22	14.96	116667310	131627310	hsa-mir-198	120114514	120114576	miRNA	Del
Sanna-Cherchi et al., 2012	POL_1		KA	Likely pathogenic	chr3	198,022,430	3q13- q22	14.96	116667310	131627310	hsa-mir-5682	120768486	120768562	miRNA	Del
Sanna-Cherchi et al., 2012	POL_1		KA	Likely pathogenic	chr3	198,022,430	3q13- q22	14.96	116667310	131627310	hsa-mir-7110	122880640	122880726	miRNA	Del
Sanna-Cherchi et al., 2012	POL_1		KA	Likely pathogenic	chr3	198,022,430	3q13- q22	14.96	116667310	131627310	hsa-mir-5002	123851775	123851872	miRNA	Del
Sanna-Cherchi et al., 2012	POL_1		KA	Likely pathogenic	chr3	198,022,430	3q13- q22	14.96	116667310	131627310	hsa-mir-6083	124093178	124093284	miRNA	Del
Sanna-Cherchi et al., 2012	POL_1		KA	Likely pathogenic	chr3	198,022,430	3q13- q22	14.96	116667310	131627310	hsa-mir-544b	124451285	124451363	miRNA	Del
Sanna-Cherchi et al., 2012	POL_1		KA	Likely pathogenic	chr3	198,022,430	3q13- q22	14.96	116667310	131627310	hsa-mir-5092	124870308	124870396	miRNA	Del
Sanna-Cherchi et al., 2012	POL_1		KA	Likely pathogenic	chr3	198,022,430	3q13- q22	14.96	116667310	131627310	hsa-mir-548i-1	125509246	125509395	miRNA	Del
Sanna-Cherchi et al., 2012	POL_1		KA	Likely pathogenic	chr3	198,022,430	3q13- q22	14.96	116667310	131627310	hsa-mir-6825	127294108	127294174	miRNA	Del
Sanna-Cherchi et al., 2012	POL_1		KA	Likely pathogenic	chr3	198,022,430	3q13- q22	14.96	116667310	131627310	hsa-mir-7976	127305953	127306019	miRNA	Del
Sanna-Cherchi et al., 2012	POL_1		KA	Likely pathogenic	chr3	198,022,430	3q13- q22	14.96	116667310	131627310	hsa-mir-6826	128990988	128991086	miRNA	Del
Verbitsky et al., 2019	CAKUT124	F	KA	Likely pathogenic	chr3	198,022,430	3q13.31-q22.1	14.8719	116669163	131541029	hsa-mir-198	120114514	120114576	miRNA	Del
Verbitsky et al., 2019	CAKUT124	F	KA	Likely pathogenic	chr3	198,022,430	3q13.31-q22.1	14.8719	116669163	131541029	hsa-mir-5682	120768486	120768562	miRNA	Del
Verbitsky et al., 2019	CAKUT124	F	KA	Likely pathogenic	chr3	198,022,430	3q13.31-q22.1	14.8719	116669163	131541029	hsa-mir-7110	122880640	122880726	miRNA	Del
Verbitsky et al., 2019	CAKUT124	F	KA	Likely pathogenic	chr3	198,022,430	3q13.31-q22.1	14.8719	116669163	131541029	hsa-mir-5002	123851775	123851872	miRNA	Del
Verbitsky et al., 2019	CAKUT124	F	KA	Likely pathogenic	chr3	198,022,430	3q13.31-q22.1	14.8719	116669163	131541029	hsa-mir-6083	124093178	124093284	miRNA	Del
Verbitsky et al., 2019	CAKUT124	F	KA	Likely pathogenic	chr3	198,022,430	3q13.31-q22.1	14.8719	116669163	131541029	hsa-mir-544b	124451285	124451363	miRNA	Del
Verbitsky et al., 2019	CAKUT124	F	KA	Likely pathogenic	chr3	198,022,430	3q13.31-q22.1	14.8719	116669163	131541029	hsa-mir-5092	124870308	124870396	miRNA	Del
Verbitsky et al., 2019	CAKUT124	F	KA	Likely pathogenic	chr3	198,022,430	3q13.31-q22.1	14.8719	116669163	131541029	hsa-mir-548i-1	125509246	125509395	miRNA	Del
Verbitsky et al., 2019	CAKUT124	F	KA	Likely pathogenic	chr3	198,022,430	3q13.31-q22.1	14.8719	116669163	131541029	hsa-mir-6825	127294108	127294174	miRNA	Del
Verbitsky et al., 2019	CAKUT124	F	KA	Likely pathogenic	chr3	198,022,430	3q13.31-q22.1	14.8719	116669163	131541029	hsa-mir-7976	127305953	127306019	miRNA	Del
Verbitsky et al., 2019	CAKUT124	F	KA	Likely pathogenic	chr3	198,022,430	3q13.31-q22.1	14.8719	116669163	131541029	hsa-mir-6826	128990988	128991086	miRNA	Del
Sanna-Cherchi et al., 2012	ITA_24		KA	Pathogenic	chr3	198,022,430	3q21	0.01	125847310	125857310					Dupl
Verbitsky et al., 2019	CAKUT23	M	KA	Pathogenic	chr3	198,022,430	3q29	1.61206	195734914	197346971	hsa-mir-4797	197020748	197020819	miRNA	Del
Sanna-Cherchi et al., 2012	ITA_45		KA	Likely pathogenic	chr3	198,022,430	3q29	0.15	197685603	197835603					Dupl
Sanna-Cherchi et al., 2012	MCD_12		KA	Likely pathogenic	chr3	198,022,430	3q29	0.15	197685603	197835603					Dupl
Sanna-Cherchi et al., 2012	ITA_8		KA	Likely pathogenic	chr4	191,154,276	4p13	0.63	44425243	45055243					Dupl
Sanna-Cherchi et al., 2012	CHOP_14		KA	Pathogenic	chr4	191,154,276	4p16	17.23	70000	17680902	hsa-mir-571	343945	344041	miRNA	Del
Sanna-Cherchi et al., 2012	CHOP_14		KA	Pathogenic	chr4	191,154,276	4p16	17.23	70000	17680902	hsa-mir-943	1988110	1988204	miRNA	Del
Sanna-Cherchi et al., 2012	CHOP_14		KA	Pathogenic	chr4	191,154,276	4p16	17.23	70000	17680902	hsa-mir-4800	2251803	2251883	miRNA	Del
Sanna-Cherchi et al., 2012	CHOP_14		KA	Pathogenic	chr4	191,154,276	4p16	17.23	70000	17680902	hsa-mir-378d-1	5925001	5925055	miRNA	Del
Sanna-Cherchi et al., 2012	CHOP_14		KA	Pathogenic	chr4	191,154,276	4p16	17.23	70000	17680902	hsa-mir-4798	7312176	7312251	miRNA	Del
Sanna-Cherchi et al., 2012	CHOP_14		KA	Pathogenic	chr4	191,154,276	4p16	17.23	70000	17680902	hsa-mir-4274	7461754	7461845	miRNA	Del
Sanna-Cherchi et al., 2012	CHOP_14		KA	Pathogenic	chr4	191,154,276	4p16	17.23	70000	17680902	hsa-mir-95	8007027	8007108	miRNA	Del
Sanna-Cherchi et al., 2012	CHOP_14		KA	Pathogenic	chr4	191,154,276	4p16	17.23	70000	17680902	hsa-mir-548i-2	9557788	9557937	miRNA	Del
Sanna-Cherchi et al., 2012	CHOP_14		KA	Pathogenic	chr4	191,154,276	4p16	17.23	70000	17680902	hsa-mir-3138	10080234	10080316	miRNA	Del
Sanna-Cherchi et al., 2012	CHOP_14		KA	Pathogenic	chr4	191,154,276	4p16	17.23	70000	17680902	hsa-mir-572	11370450	11370545	miRNA	Del
Sanna-Cherchi et al., 2012	CHOP_14		KA	Pathogenic	chr4	191,154,276	4p16	17.23	70000	17680902	hsa-mir-5091	13629488	13629581	miRNA	Del
Sanna-Cherchi et al., 2012	POL_18		KA	Pathogenic	chr4	191,154,276	4p16	17.23	70000	17680902	hsa-mir-571	343945	344041	miRNA	Del
Sanna-Cherchi et al., 2012	POL_18		KA	Pathogenic	chr4	191,154,276	4p16	17.23	70000	17680902	hsa-mir-943	1988110	1988204	miRNA	Del
Sanna-Cherchi et al., 2012	POL_18		KA	Pathogenic	chr4	191,154,276	4p16	17.23	70000	17680902	hsa-mir-4800	2251803	2251883	miRNA	Del
Sanna-Cherchi et al., 2012	POL_18		KA	Pathogenic	chr4	191,154,276	4p16	17.23	70000	17680902	hsa-mir-378d-1	5925001	5925055	miRNA	Del
Sanna-Cherchi et al., 2012	POL_18		KA	Pathogenic	chr4	191,154,276	4p16	17.23	70000	17680902	hsa-mir-4798	7312176	7312251	miRNA	Del
Sanna-Cherchi et al., 2012	POL_18		KA	Pathogenic	chr4	191,154,276	4p16	17.23	70000	17680902	hsa-mir-4274	7461754	7461845	miRNA	Del
Sanna-Cherchi et al., 2012	POL_18		KA	Pathogenic	chr4	191,154,276	4p16	17.23	70000	17680902	hsa-mir-95	8007027	8007108	miRNA	Del
Sanna-Cherchi et al., 2012	POL_18		KA	Pathogenic	chr4	191,154,276	4p16	17.23	70000	17680902	hsa-mir-548i-2	9557788	9557937	miRNA	Del
Sanna-Cherchi et al., 2012	POL_18		KA	Pathogenic	chr4	191,154,276	4p16	17.23	70000	17680902	hsa-mir-3138	10080234	10080316	miRNA	Del
Sanna-Cherchi et al., 2012	POL_18		KA	Pathogenic	chr4	191,154,276	4p16	17.23	70000	17680902	hsa-mir-572	11370450	11370545	miRNA	Del
Sanna-Cherchi et al., 2012	POL_18		KA	Pathogenic	chr4	191,154,276	4p16	17.23	70000	17680902	hsa-mir-5091	13629488	13629581	miRNA	Del
Sanna-Cherchi et al., 2012	MCD_18		KA	Likely pathogenic	chr4	191,154,276	4p16	0.49	7219099	7709100	hsa-mir-4798	7312176	7312251	miRNA	Dupl
Sanna-Cherchi et al., 2012	MCD_18		KA	Likely pathogenic	chr4	191,154,276	4p16	0.49	7219099	7709100	hsa-mir-4274	7461754	7461845	miRNA	Dupl
Verbitsky et al., 2019	CAKUT24	F	KA	Pathogenic	chr4	191,154,276	4p16.1-p16.3	5.74436	73508	5817866	hsa-mir-571	343945	344041	miRNA	Del
Verbitsky et al., 2019	CAKUT24	F	KA	Pathogenic	chr4	191,154,276	4p16.1-p16.3	5.74436	73508	5817866	hsa-mir-943	1988110	1988204	miRNA	Del
Verbitsky et al., 2019	CAKUT24	F	KA	Pathogenic	chr4	191,154,276	4p16.1-p16.3	5.74436	73508	5817866	hsa-mir-4800	2251803	2251883	miRNA	Del
Verbitsky et al., 2019	CAKUT27	M	PUV	Pathogenic	chr4	191,154,276	4p16.2-p16.3	3.71442	331658	4.04608e+06	hsa-mir-571	343945	344041	miRNA	Dupl
Verbitsky et al., 2019	CAKUT27	M	PUV	Pathogenic	chr4	191,154,276	4p16.2-p16.3	3.71442	331658	4.04608e+06	hsa-mir-943	1988110	1988204	miRNA	Dupl
Verbitsky et al., 2019	CAKUT27	M	PUV	Pathogenic	chr4	191,154,276	4p16.2-p16.3	3.71442	331658	4046079	hsa-mir-4800	2251803	2251883	miRNA	Dupl
Verbitsky et al., 2019	CAKUT28	M	KA	Pathogenic	chr4	191,154,276	4p16.3	0.54725	1717171	2264421	hsa-mir-943	1988110	1988204	miRNA	Del
Verbitsky et al., 2019	CAKUT29	M	KA	Pathogenic	chr4	191,154,276	4p16.3	0.54725	1717171	2264421	hsa-mir-4800	2251803	2251883	miRNA	Del
Verbitsky et al., 2019	CAKUT125	M	PUV	Likely pathogenic	chr4	191,154,276	4p16.3	0.101306	1714684	1815990					Dupl
Verbitsky et al., 2015	282		KA	Pathogenic	chr4	191,154,276	4p16.3-p15.33	14.47	70000	14920902	hsa-mir-943	1988110	1988204	miRNA	Del
Verbitsky et al., 2015	282		KA	Pathogenic	chr4	191,154,276	4p16.3-p15.33	14.47	70000	14920902	hsa-mir-4800	2251803	2251883	miRNA	Del
Verbitsky et al., 2015	282		KA	Pathogenic	chr4	191,154,276	4p16.3-p15.33	14.47	70000	14920902	hsa-mir-378d-1	5925001	5925055	miRNA	Del
Verbitsky et al., 2015	282		KA	Pathogenic	chr4	191,154,276	4p16.3-p15.33	14.47	70000	14920902	hsa-mir-4798	7312176	7312251	miRNA	Del
Verbitsky et al., 2015	282		KA	Pathogenic	chr4	191,154,276	4p16.3-p15.33	14.47	70000	14920902	hsa-mir-4274	7461754	7461845	miRNA	Del
Verbitsky et al., 2015	282		KA	Pathogenic	chr4	191,154,276	4p16.3-p15.33	14.47	70000	14920902	hsa-mir-95	8007027	8007108	miRNA	Del
Verbitsky et al., 2015	282		KA	Pathogenic	chr4	191,154,276	4p16.3-p15.33	14.47	70000	14920902	hsa-mir-548i-2	9557788	9557937	miRNA	Del
Verbitsky et al., 2015	282		KA	Pathogenic	chr4	191,154,276	4p16.3-p15.33	14.47	70000	14920902	hsa-mir-3138	10080234	10080316	miRNA	Del
Verbitsky et al., 2015	282		KA	Pathogenic	chr4	191,154,276	4p16.3-p15.33	14.47	70000	14920902	hsa-mir-572	11370450	11370545	miRNA	Del
Verbitsky et al., 2015	282		KA	Pathogenic	chr4	191,154,276	4p16.3-p15.33	14.47	70000	14920902	hsa-mir-5091	13629488	13629581	miRNA	Del
Verbitsky et al., 2019	CAKUT25	M	KA	Pathogenic	chr4	191,154,276	4p16-p15.31	17.6134	71566	17684951	hsa-mir-571	343945	344041	miRNA	Del
Verbitsky et al., 2019	CAKUT25	M	KA	Pathogenic	chr4	191,154,276	4p16-p15.31	17.6134	71566	17684951	hsa-mir-943	1988110	1988204	miRNA	Del
Verbitsky et al., 2019	CAKUT25	M	KA	Pathogenic	chr4	191,154,276	4p16-p15.31	17.6134	71566	17684951	hsa-mir-4800	2251803	2251883	miRNA	Del
Verbitsky et al., 2019	CAKUT25	M	KA	Pathogenic	chr4	191,154,276	4p16-p15.31	17.6134	71566	17684951	hsa-mir-378d-1	5925001	5925055	miRNA	Del
Verbitsky et al., 2019	CAKUT25	M	KA	Pathogenic	chr4	191,154,276	4p16-p15.31	17.6134	71566	17684951	hsa-mir-4798	7312176	7312251	miRNA	Del
Verbitsky et al., 2019	CAKUT25	M	KA	Pathogenic	chr4	191,154,276	4p16-p15.31	17.6134	71566	17684951	hsa-mir-4274	7461754	7461845	miRNA	Del
Verbitsky et al., 2019	CAKUT25	M	KA	Pathogenic	chr4	191,154,276	4p16-p15.31	17.6134	71566	17684951	hsa-mir-95	8007027	8007108	miRNA	Del
Verbitsky et al., 2019	CAKUT25	M	KA	Pathogenic	chr4	191,154,276	4p16-p15.31	17.6134	71566	17684951	hsa-mir-548i-2	9557788	9557937	miRNA	Del
Verbitsky et al., 2019	CAKUT25	M	KA	Pathogenic	chr4	191,154,276	4p16-p15.31	17.6134	71566	17684951	hsa-mir-3138	10080234	10080316	miRNA	Del
Verbitsky et al., 2019	CAKUT25	M	KA	Pathogenic	chr4	191,154,276	4p16-p15.31	17.6134	71566	17684951	hsa-mir-572	11370450	11370545	miRNA	Del
Verbitsky et al., 2019	CAKUT25	M	KA	Pathogenic	chr4	191,154,276	4p16-p15.31	17.6134	71566	17684951	hsa-mir-5091	13629488	13629581	miRNA	Del
Verbitsky et al., 2019	CAKUT88	F	KA	Pathogenic	chr4	191,154,276	4p16-p15.32	20.9309	71566	21002449	hsa-mir-571	343945	344041	miRNA	Del
Verbitsky et al., 2019	CAKUT88	F	KA	Pathogenic	chr4	191,154,276	4p16-p15.32	20.9309	71566	21002449	hsa-mir-943	1988110	1988204	miRNA	Del
Verbitsky et al., 2019	CAKUT88	F	KA	Pathogenic	chr4	191,154,276	4p16-p15.32	20.9309	71566	21002449	hsa-mir-4800	2251803	2251883	miRNA	Del
Verbitsky et al., 2019	CAKUT88	F	KA	Pathogenic	chr4	191,154,276	4p16-p15.32	20.9309	71566	21002449	hsa-mir-378d-1	5925001	5925055	miRNA	Del
Verbitsky et al., 2019	CAKUT88	F	KA	Pathogenic	chr4	191,154,276	4p16-p15.32	20.9309	71566	21002449	hsa-mir-4798	7312176	7312251	miRNA	Del
Verbitsky et al., 2019	CAKUT88	F	KA	Pathogenic	chr4	191,154,276	4p16-p15.32	20.9309	71566	21002449	hsa-mir-4274	7461754	7461845	miRNA	Del
Verbitsky et al., 2019	CAKUT88	F	KA	Pathogenic	chr4	191,154,276	4p16-p15.32	20.9309	71566	21002449	hsa-mir-95	8007027	8007108	miRNA	Del
Verbitsky et al., 2019	CAKUT88	F	KA	Pathogenic	chr4	191,154,276	4p16-p15.32	20.9309	71566	21002449	hsa-mir-548i-2	9557788	9557937	miRNA	Del
Verbitsky et al., 2019	CAKUT88	F	KA	Pathogenic	chr4	191,154,276	4p16-p15.32	20.9309	71566	21002449	hsa-mir-3138	10080234	10080316	miRNA	Del
Verbitsky et al., 2019	CAKUT88	F	KA	Pathogenic	chr4	191,154,276	4p16-p15.32	20.9309	71566	21002449	hsa-mir-572	11370450	11370545	miRNA	Del
Verbitsky et al., 2019	CAKUT88	F	KA	Pathogenic	chr4	191,154,276	4p16-p15.32	20.9309	71566	21002449	hsa-mir-5091	13629488	13629581	miRNA	Del
Verbitsky et al., 2019	CAKUT88	F	KA	Pathogenic	chr4	191,154,276	4p16-p15.32	20.9309	71566	21002449	hsa-mir-218-1	20529897	20530007	miRNA	Del
Verbitsky et al., 2019	CAKUT26	M	KA	Pathogenic	chr4	191,154,276	4p16-p15.33	14.8496	69461	14919063	hsa-mir-571	343945	344041	miRNA	Del
Verbitsky et al., 2019	CAKUT26	M	KA	Pathogenic	chr4	191,154,276	4p16-p15.33	14.8496	69461	14919063	hsa-mir-943	1988110	1988204	miRNA	Del
Verbitsky et al., 2019	CAKUT26	M	KA	Pathogenic	chr4	191,154,276	4p16-p15.33	14.8496	69461	14919063	hsa-mir-4800	2251803	2251883	miRNA	Del
Verbitsky et al., 2019	CAKUT26	M	KA	Pathogenic	chr4	191,154,276	4p16-p15.33	14.8496	69461	14919063	hsa-mir-378d-1	5925001	5925055	miRNA	Del
Verbitsky et al., 2019	CAKUT26	M	KA	Pathogenic	chr4	191,154,276	4p16-p15.33	14.8496	69461	14919063	hsa-mir-4798	7312176	7312251	miRNA	Del
Verbitsky et al., 2019	CAKUT26	M	KA	Pathogenic	chr4	191,154,276	4p16-p15.33	14.8496	69461	14919063	hsa-mir-4274	7461754	7461845	miRNA	Del
Verbitsky et al., 2019	CAKUT26	M	KA	Pathogenic	chr4	191,154,276	4p16-p15.33	14.8496	69461	14919063	hsa-mir-95	8007027	8007108	miRNA	Del
Verbitsky et al., 2019	CAKUT26	M	KA	Pathogenic	chr4	191,154,276	4p16-p15.33	14.8496	69461	14919063	hsa-mir-548i-2	9557788	9557937	miRNA	Del
Verbitsky et al., 2019	CAKUT26	M	KA	Pathogenic	chr4	191,154,276	4p16-p15.33	14.8496	69461	14919063	hsa-mir-3138	10080234	10080316	miRNA	Del
Verbitsky et al., 2019	CAKUT26	M	KA	Pathogenic	chr4	191,154,276	4p16-p15.33	14.8496	69461	14919063	hsa-mir-572	11370450	11370545	miRNA	Del
Verbitsky et al., 2019	CAKUT26	M	KA	Pathogenic	chr4	191,154,276	4p16-p15.33	14.8496	69461	14919063	hsa-mir-5091	13629488	13629581	miRNA	Del
Verbitsky et al., 2019	CAKUT126	M	KA	Likely pathogenic	chr4	191,154,276	4q21.23-q21.3	1.73521	85520643	87255851	hsa-mir-4451	86643620	86643686	miRNA	Dupl
Sanna-Cherchi et al., 2012	ITA_44		KA	Likely pathogenic	chr4	191,154,276	4q28	0.46	141130550	141590550					Dupl
Verbitsky et al., 2019	CAKUT127	M	OU	Likely pathogenic	chr5	180,915,260	5p13.2	0.241455	36852418	37093873					Dupl
Verbitsky et al., 2019	CAKUT24	F	KA	Pathogenic	chr5	180,915,260	5p15.2-p15.33	10.8482	58298	10906464	hsa-mir-4456	535954	535997	miRNA	Dupl
Verbitsky et al., 2019	CAKUT24	F	KA	Pathogenic	chr5	180,915,260	5p15.2-p15.33	10.8482	58298	10906464	hsa-mir-4635	1063010	1063089	miRNA	Dupl
Verbitsky et al., 2019	CAKUT24	F	KA	Pathogenic	chr5	180,915,260	5p15.2-p15.33	10.8482	58298	10906464	hsa-mir-4457	1309424	1309492	miRNA	Dupl
Verbitsky et al., 2019	CAKUT24	F	KA	Pathogenic	chr5	180,915,260	5p15.2-p15.33	10.8482	58298	10906464	hsa-mir-6075	1510876	1510971	miRNA	Dupl
Verbitsky et al., 2019	CAKUT24	F	KA	Pathogenic	chr5	180,915,260	5p15.2-p15.33	10.8482	58298	10906464	hsa-mir-4277	1708899	1708983	miRNA	Dupl
Verbitsky et al., 2019	CAKUT24	F	KA	Pathogenic	chr5	180,915,260	5p15.2-p15.33	10.8482	58298	10906464	hsa-mir-4278	6827965	6828034	miRNA	Dupl
Verbitsky et al., 2019	CAKUT24	F	KA	Pathogenic	chr5	180,915,260	5p15.2-p15.33	10.8482	58298	10906464	hsa-mir-4458	8461037	8461112	miRNA	Dupl
Verbitsky et al., 2019	CAKUT24	F	KA	Pathogenic	chr5	180,915,260	5p15.2-p15.33	10.8482	58298	10906464	hsa-mir-4636	9053927	9054007	miRNA	Dupl
Verbitsky et al., 2019	CAKUT24	F	KA	Pathogenic	chr5	180,915,260	5p15.2-p15.33	10.8482	58298	10906464	hsa-mir-6131	10478148	10478257	miRNA	Dupl
Verbitsky et al., 2019	CAKUT29	F	KA	Pathogenic	chr5	180,915,260	5q14.3-q22.3	23.1006	91425371	114526010	hsa-mir-2277	92956401	92956494	miRNA	Del
Verbitsky et al., 2019	CAKUT29	F	KA	Pathogenic	chr5	180,915,260	5q14.3-q22.3	23.1006	91425371	114526010	hsa-mir-583	95414841	95414916	miRNA	Del
Verbitsky et al., 2019	CAKUT29	F	KA	Pathogenic	chr5	180,915,260	5q14.3-q22.3	23.1006	91425371	114526010	hsa-mir-548p	100152185	100152269	miRNA	Del
Verbitsky et al., 2019	CAKUT29	F	KA	Pathogenic	chr5	180,915,260	5q14.3-q22.3	23.1006	91425371	114526010	hsa-mir-548f-3	109849529	109849616	miRNA	Del
Verbitsky et al., 2019	CAKUT30	M	KA	Pathogenic	chr5	180,915,260	5q23.2	0.398863	125773331	126172194					Dupl
Sanna-Cherchi et al., 2012	MCD_8		KA	Likely pathogenic	chr5	180,915,260	5q34	1.05	159597422	160647422	hsa-mir-3142	159901408	159901490	miRNA	Dupl
Sanna-Cherchi et al., 2012	MCD_8		KA	Likely pathogenic	chr5	180,915,260	5q34	1.05	159597422	160647422	hsa-mir-146a	159912358	159912457	miRNA	Dupl
Sanna-Cherchi et al., 2012	MCD_9		KA	Likely pathogenic	chr5	180,915,260	5q34	1.05	159597422	160647422	hsa-mir-3142	159901408	159901490	miRNA	Dupl
Sanna-Cherchi et al., 2012	MCD_9		KA	Likely pathogenic	chr5	180,915,260	5q34	1.05	159597422	160647422	hsa-mir-146a	159912358	159912457	miRNA	Dupl
Verbitsky et al., 2019	CAKUT128	M	KA	Likely pathogenic	chr5	180,915,260	5q35.1	2.13973	168501451	170641180	hsa-mir-585	168690604	168690698	miRNA	Del
Verbitsky et al., 2019	CAKUT128	M	KA	Likely pathogenic	chr5	180,915,260	5q35.1	2.13973	168501451	170641180	hsa-mir-378e	169455491	169455570	miRNA	Del
Verbitsky et al., 2019	CAKUT129	F	KA	Likely pathogenic	chr6	171,115,067	6p24.3-p23	6.01113	8505901	14517033	hsa-mir-5689	10439949	10440027	miRNA	Del
Verbitsky et al., 2019	CAKUT130	M	KA	Likely pathogenic	chr6	171,115,067	6p24.3-p23	0.854268	9838253	10692521	hsa-mir-5689	10439949	10440027	miRNA	Dupl
Verbitsky et al., 2019	CAKUT31	M	KA	Pathogenic	chr6	171,115,067	6q13-q14	0.471404	70233708	70705112					Dupl
Sanna-Cherchi et al., 2012	ITA_2		KA	Pathogenic	chr6	171,115,067	6q13-q14	0.47	70233279	70703279					Dupl
Verbitsky et al., 2019	CAKUT131	M	VUR	Likely pathogenic	chr6	171,115,067	6q14.3	0.149635	85373500	85523135					Dupl
Verbitsky et al., 2019	CAKUT34	M	KA	Pathogenic	chr7	159,138,663	7p15.1-p21.1	3.75482	23704386	27459209	hsa-mir-148a	25989538	25989606	miRNA	Del
Verbitsky et al., 2019	CAKUT34	M	KA	Pathogenic	chr7	159,138,663	7p15.1-p21.1	3.75482	23704386	27459209	hsa-mir-196b	27209098	27209182	miRNA	Del
Verbitsky et al., 2019	CAKUT32	F	KA	Pathogenic	chr7	159,138,663	7p21.1	0.907542	16839086	17746628					Dupl
Verbitsky et al., 2019	CAKUT35	F	KA	Pathogenic	chr7	159,138,663	7p22.1-p21.3	0.417965	6886177	7304142	hsa-mir-3683	7106594	7106676	miRNA	Dupl
Verbitsky et al., 2019	CAKUT33	F	OU	Pathogenic	chr7	159,138,663	7q11.23	1.16931	72974869	74144177	hsa-mir-4284	73125646	73125727	miRNA	Dupl
Verbitsky et al., 2019	CAKUT33	F	OU	Pathogenic	chr7	159,138,663	7q11.23	1.16931	72974869	74144177	hsa-mir-590	73605527	73605624	miRNA	Dupl
Cai et al., 2020	E2401		KA	Pathogenic	chr7	159,138,663	7q11.23	1.3	72701098	74069645	hsa-mir-4284	73125646	73125727	miRNA	Dupl
Cai et al., 2020	E2401		KA	Pathogenic	chr7	159,138,663	7q11.23	1.3	72701098	74069645	hsa-mir-590	73605527	73605624	miRNA	Dupl
Sanna-Cherchi et al., 2012	MCD_10		KA	Likely pathogenic	chr7	159,138,663	7q21	1.58	79492064	81072064					Del
Sanna-Cherchi et al., 2012	CRO_4		KA	Likely pathogenic	chr7	159,138,663	7q21	1.58	79492064	81072064					Del
Sanna-Cherchi et al., 2012	CHOP_7		KA	Likely pathogenic	chr7	159,138,663	7q22	0.4	104622764	105022764					Del
Sanna-Cherchi et al., 2012	CHOP_7		KA	Pathogenic	chr7	159,138,663	7q22	0.4	104622764	105022764					Del
Sanna-Cherchi et al., 2012	CHOP_9		KA	Pathogenic	chr7	159,138,663	7q34-q36	17.28	141883531	159117239	hsa-mir-6892	143079778	143079893	miRNA	Del
Sanna-Cherchi et al., 2012	CHOP_9		KA	Pathogenic	chr7	159,138,663	7q34-q36	17.28	141883531	159117239	hsa-mir-548f-4	147075108	147075213	miRNA	Del
Sanna-Cherchi et al., 2012	CHOP_9		KA	Pathogenic	chr7	159,138,663	7q34-q36	17.28	141883531	159117239	hsa-mir-595	158325409	158325505	miRNA	Del
Sanna-Cherchi et al., 2012	CHOP_9		KA	Pathogenic	chr7	159,138,663	7q34-q36	17.28	141883531	159117239	hsa-mir-5707	158384307	158384388	miRNA	Del
Sanna-Cherchi et al., 2012	CHOP_9		KA	Pathogenic	chr7	159,138,663	7q34-q36	17.28	141883531	159117239	hsa-mir-671	150935506	150935624	miRNA	Del
Sanna-Cherchi et al., 2012	CHOP_9		KA	Pathogenic	chr7	159,138,663	7q34-q36	17.28	141883531	159117239	hsa-mir-3907	151130574	151130725	miRNA	Del
Sanna-Cherchi et al., 2012	CHOP_9		KA	Pathogenic	chr7	159,138,663	7q34-q36	17.28	141883531	159117239	hsa-mir-153-2	157367027	157367114	miRNA	Del
Verbitsky et al., 2019	CAKUT37	M	KA	Pathogenic	chr7	159,138,663	7q34-q36.3	17.2373	141885203	159122532	hsa-mir-6892	143079778	143079893	miRNA	Del
Verbitsky et al., 2019	CAKUT37	M	KA	Pathogenic	chr7	159,138,663	7q34-q36.3	17.2373	141885203	159122532	hsa-mir-548f-4	147075108	147075213	miRNA	Del
Verbitsky et al., 2019	CAKUT37	M	KA	Pathogenic	chr7	159,138,663	7q34-q36.3	17.2373	141885203	159122532	hsa-mir-671	150935506	150935624	miRNA	Del
Verbitsky et al., 2019	CAKUT37	M	KA	Pathogenic	chr7	159,138,663	7q34-q36.3	17.2373	141885203	159122532	hsa-mir-3907	151130574	151130725	miRNA	Del
Verbitsky et al., 2019	CAKUT37	M	KA	Pathogenic	chr7	159,138,663	7q34-q36.3	17.2373	141885203	159122532	hsa-mir-153-2	157367027	157367114	miRNA	Del
Verbitsky et al., 2019	CAKUT37	M	KA	Pathogenic	chr7	159,138,663	7q34-q36.3	17.2373	141885203	159122532	hsa-mir-595	158325409	158325505	miRNA	Del
Verbitsky et al., 2019	CAKUT37	M	KA	Pathogenic	chr7	159,138,663	7q34-q36.3	17.2373	141885203	159122532	hsa-mir-5707	158384307	158384388	miRNA	Del
Verbitsky et al., 2019	CAKUT36	F	VUR	Pathogenic	chr7	159,138,663	7q36.1-q36.3	7.23596	141885203	159122532	hsa-mir-5707	158384307	158384388	miRNA	Del
Verbitsky et al., 2019	CAKUT36	F	VUR	Pathogenic	chr7	159,138,663	7q36.1-q36.3	7.23596	151883522	159119486	hsa-mir-153-2	157367027	157367114	miRNA	Del
Verbitsky et al., 2019	CAKUT36	F	VUR	Pathogenic	chr7	159,138,663	7q36.1-q36.3	7.23596	151883522	159119486	hsa-mir-595	158325409	158325505	miRNA	Del
Sanna-Cherchi et al., 2012	ITA_27		KA	Pathogenic	chr8	146,364,022	8p23	3.81	8092590	11902591	hsa-mir-4660	8905954	8906028	miRNA	Dupl
Sanna-Cherchi et al., 2012	ITA_27		KA	Pathogenic	chr8	146,364,022	8p23	3.81	8092590	11902591	hsa-mir-597	9599181	9599278	miRNA	Dupl
Sanna-Cherchi et al., 2012	ITA_27		KA	Pathogenic	chr8	146,364,022	8p23	3.81	8092590	11902591	hsa-mir-124-1	9760897	9760982	miRNA	Dupl
Sanna-Cherchi et al., 2012	ITA_27		KA	Pathogenic	chr8	146,364,022	8p23	3.81	8092590	11902591	hsa-mir-4286	10524487	10524580	miRNA	Dupl
Sanna-Cherchi et al., 2012	ITA_27		KA	Pathogenic	chr8	146,364,022	8p23	3.81	8092590	11902591	hsa-mir-1322	10682882	10682953	miRNA	Dupl
Sanna-Cherchi et al., 2012	ITA_27		KA	Pathogenic	chr8	146,364,022	8p23	3.81	8092590	11902591	hsa-mir-598	10892715	10892812	miRNA	Dupl
Verbitsky et al., 2019	CAKUT38	M	KA	Pathogenic	chr8	146,364,022	8p23.1	4.1235	8066337	12189840	hsa-mir-598	10892715	10892812	miRNA	Dupl
Verbitsky et al., 2019	CAKUT38	M	KA	Pathogenic	chr8	146,364,022	8p23.1	4.1235	8.06634e+06	12189840	hsa-mir-4660	8905954	8906028	miRNA	Dupl
Verbitsky et al., 2019	CAKUT38	M	KA	Pathogenic	chr8	146,364,022	8p23.1	4.1235	8.06634e+06	12189840	hsa-mir-597	9599181	9599278	miRNA	Dupl
Verbitsky et al., 2019	CAKUT38	M	KA	Pathogenic	chr8	146,364,022	8p23.1	4.1235	8.06634e+06	12189840	hsa-mir-124-1	9760897	9760982	miRNA	Dupl
Verbitsky et al., 2019	CAKUT38	M	KA	Pathogenic	chr8	146,364,022	8p23.1	4.1235	8066337	12189840	hsa-mir-4286	10524487	10524580	miRNA	Dupl
Verbitsky et al., 2019	CAKUT38	M	KA	Pathogenic	chr8	146,364,022	8p23.1	4.1235	8066337	12189840	hsa-mir-1322	10682882	10682953	miRNA	Dupl
Verbitsky et al., 2019	CAKUT27	M	PUV	Likely pathogenic	chr8	146,364,022	8p23.3-p23.2	5.43101	163226	5594235	hsa-mir-3674	1749290	1749358	miRNA	Del
Verbitsky et al., 2019	CAKUT27	M	PUV	Likely pathogenic	chr8	146,364,022	8p23.3-p23.2	5.43101	163226	5594235	hsa-mir-596	1765396	1765473	miRNA	Del
Verbitsky et al., 2019	CAKUT27	M	PUV	Likely pathogenic	chr8	146,364,022	8p23.3-p23.2	5.43101	163226	5594235	hsa-mir-7160	2024668	2024720	miRNA	Del
Verbitsky et al., 2019	CAKUT132	F	KA	Likely pathogenic	chr8	146,364,022	8q24.3	1.46314	144314983	145778128	hsa-mir-4664	144815252	144815323	miRNA	Del
Verbitsky et al., 2019	CAKUT132	F	KA	Likely pathogenic	chr8	146,364,022	8q24.3	1.46314	144314983	145778128	hsa-mir-937	144895126	144895212	miRNA	Del
Verbitsky et al., 2019	CAKUT132	F	KA	Likely pathogenic	chr8	146,364,022	8q24.3	1.46314	144314983	145778128	hsa-mir-6845	144919927	144919988	miRNA	Del
Verbitsky et al., 2019	CAKUT132	F	KA	Likely pathogenic	chr8	146,364,022	8q24.3	1.46314	144314983	145778128	hsa-mir-661	145019358	145019447	miRNA	Del
Verbitsky et al., 2019	CAKUT132	F	KA	Likely pathogenic	chr8	146,364,022	8q24.3	1.46314	144314983	145778128	hsa-mir-6846	145112223	145112283	miRNA	Del
Verbitsky et al., 2019	CAKUT132	F	KA	Likely pathogenic	chr8	146,364,022	8q24.3	1.46314	144314983	145778128	hsa-mir-6847	145134776	145134845	miRNA	Del
Verbitsky et al., 2019	CAKUT132	F	KA	Likely pathogenic	chr8	146,364,022	8q24.3	1.46314	144314983	145778128	hsa-mir-7112-1	145317575	145317640	miRNA	Del
Verbitsky et al., 2019	CAKUT132	F	KA	Likely pathogenic	chr8	146,364,022	8q24.3	1.46314	144314983	145778128	hsa-mir-7112-2	145486628	145486693	miRNA	Del
Verbitsky et al., 2019	CAKUT132	F	KA	Likely pathogenic	chr8	146,364,022	8q24.3	1.46314	144314983	145778128	hsa-mir-6848	145540908	145540978	miRNA	Del
Verbitsky et al., 2019	CAKUT132	F	KA	Likely pathogenic	chr8	146,364,022	8q24.3	1.46314	144314983	145778128	hsa-mir-939	145619363	145619445	miRNA	Del
Verbitsky et al., 2019	CAKUT132	F	KA	Likely pathogenic	chr8	146,364,022	8q24.3	1.46314	144314983	145778128	hsa-mir-1234	145625475	145625559	miRNA	Del
Verbitsky et al., 2019	CAKUT132	F	KA	Likely pathogenic	chr8	146,364,022	8q24.3	1.46314	144314983	145778128	hsa-mir-6849	145625670	145625739	miRNA	Del
Verbitsky et al., 2019	CAKUT132	F	KA	Likely pathogenic	chr8	146,364,022	8q24.3	1.46314	144314983	145778128	hsa-mir-6893	145660933	145661002	miRNA	Del
Verbitsky et al., 2019	CAKUT39	M	KA	Pathogenic	chr9	141,213,431	9p22.3	0.172693	14822726	14995419					Del
Sanna-Cherchi et al., 2012	CHOP_13		KA	Likely pathogenic	chr9	141,213,431	9q33	1.41	116160179	117570179	hsa-mir-455	116971713	116971809	miRNA	Dupl
Verbitsky et al., 2019	CAKUT125	M	PUV	Likely pathogenic	chr9	141,213,431	9q34.2	0.126272	137226094	137352366	hsa-mir-4669	137271256	137271318	miRNA	Dupl
Sanna-Cherchi et al., 2012	ITA_17		KA	Pathogenic	chrX	155,270,560	Xp22	1.64	6450000	8140000	hsa-mir-4767	7065900	7065978	miRNA	Del
Sanna-Cherchi et al., 2012	ITA_17		KA	Pathogenic	chrX	155,270,560	Xp22	1.64	6450000	8140000	hsa-mir-651	8095005	8095102	miRNA	Del
Sanna-Cherchi et al., 2012	ITA_43		KA	Pathogenic	chrX	155,270,560	Xp22	0.48	8230000	8710000					Dupl
Sanna-Cherchi et al., 2012	ITA_6		KA	Pathogenic	chrX	155,270,560	Xp22	0.48	8230000	8710000					Dupl
Sanna-Cherchi et al., 2012	POL_12		KA	Pathogenic	chrX	155,270,560	Xp22	1.64	6450000	8140000	hsa-mir-4767	7065900	7065978	miRNA	Del
Sanna-Cherchi et al., 2012	POL_12		KA	Pathogenic	chrX	155,270,560	Xp22	1.64	6450000	8140000	hsa-mir-651	8095005	8095102	miRNA	Del
Sanna-Cherchi et al., 2012	POL_14h		KA	Pathogenic	chrX	155,270,560	Xp22	0.48	8230000	8710000					Dupl
Verbitsky et al., 2019	CAKUT109	M	KA	Pathogenic	chrX	155,270,560	Xp22.31	1.68823	6446825	8.13505e+06	hsa-mir-4767	7065900	7065978	miRNA	Del
Verbitsky et al., 2019	CAKUT109	M	KA	Pathogenic	chrX	155,270,560	Xp22.31	1.68823	6446825	8.13505e+06	hsa-mir-651	8095005	8095102	miRNA	Del
Sanna-Cherchi et al., 2012	ITA_15		KA	Pathogenic	chrX	155,270,560	Xq11	0.54	63463275	64003275					Dupl
Sanna-Cherchi et al., 2012	MCD_13d		KA	Pathogenic	chrX	155,270,560	Xq27	0.55	139532334	140082334	hsa-mir-320d-2	140008336	140008384	miRNA	Dupl
Verbitsky et al., 2019	CAKUT110	M	KA	Pathogenic	chrX	155,270,560	Xq27.1	0.547815	139532860	140080675	hsa-mir-320d-2	140008336	140008384	miRNA	Dupl
Westland et al., 2015	KIM_6		KA	Pathogenic	chr1	249250621		0.301627	248340600	248642227					Del
Westland et al., 2015	KIM_9		KA	Pathogenic	chr10	135534747		0.278464	57369117	57647581					Del
Westland et al., 2015	KIM_13		VUR	Pathogenic	chr13	115169878	13q14.2	0.33	47711999	48041999					Dupl
Westland et al., 2015	KIM_10		KA	Pathogenic	chr13	115169878		0.315426	68303452	68618878					Del
Caruana et al., 2015	169	M	OU	Pathogenic	chr15	102531392	15q26.3	1.31835	98687947	100006295	hsa-mir-4714	99327654	99327731	miRNA	Dupl
Caruana et al., 2015	123	M	PUV	Pathogenic	chr17	81195210	17p12	1.3486	14101029	15449627	hsa-mir-4731	15154943	15155013	miRNA	Del
Caruana et al., 2015	85	F	KA	Pathogenic	chr22	51304566	22q11.21	1.35793	18897228	20255160	hsa-mir-4761	19951275	19951357	miRNA	Dupl
Caruana et al., 2015	85	F	KA	Pathogenic	chr22	51304566	22q11.21	1.35793	18897228	20255160	hsa-mir-185	20020661	20020743	miRNA	Dupl
Caruana et al., 2015	85	F	KA	Pathogenic	chr22	51304566	22q11.21	1.35793	18897228	20255160	hsa-mir-3618	20073268	20073356	miRNA	Dupl
Caruana et al., 2015	85	F	KA	Pathogenic	chr22	51304566	22q11.21	1.35793	18897228	20255160	hsa-mir-1306	20073580	20073665	miRNA	Dupl
Caruana et al., 2015	85	F	KA	Pathogenic	chr22	51304566	22q11.21	1.35793	18897228	20255160	hsa-mir-6816	20102208	20102274	miRNA	Dupl
Caruana et al., 2015	85	F	KA	Pathogenic	chr22	51304566	22q11.21	1.35793	18897228	20255160	hsa-mir-1286	20236656	20236734	miRNA	Dupl
Caruana et al., 2015	85	F	KA	Pathogenic	chr17	81195210	17q12	1.43401	34815551	36249565	hsa-mir-2909	35391041	35391110	miRNA	Del
Caruana et al., 2015	85	F	KA	Pathogenic	chr17	81195210	17q12	1.43401	34815551	36249565	hsa-mir-378j	35974975	35975084	miRNA	Del
Caruana et al., 2015	27	M	PUV	Pathogenic	chr3	198022430	3p25.1p25.2	0.942885	11957005	12899890					Dupl
Westland et al., 2015	KIM_2		KA, VUR	Pathogenic	chr3	198022430		0.501333	1159787	1661120					Dupl
Westland et al., 2015	KIM_7		KA	Pathogenic	chr4	191154276		0.401117	112922517	113323634					Del
Caruana et al., 2015	138	M	VUR	Pathogenic	chr7	159138663	7q31.1	0.31111	113823505	114134615					Del
Westland et al., 2015	KIM_12		KA	Pathogenic	chr7	159138663	7p21.3	0.16	8853475	9013475					Del
Westland et al., 2015	KIM_8		KA	Pathogenic	chr9	141213431		0.331554	116837745	117169299	hsa-mir-455	116971713	116971809	miRNA	Dupl
Westland et al., 2015	KIM_11		VUR, KA	Pathogenic	chrX	155270560		0.258094	65758933	66017027					Del
Cai et al., 2020	E2044		KA	Pathogenic	chr3	198022430	3q28	2.54338	188788120	191331505	hsa-mir-944	189547710	189547798	miRNA	Del
Cai et al., 2020	E2044		KA	Pathogenic	chr15	102531392	15q11.2	1.35836	23620191	24978547	hsa-mir-4508	23807208	23807278	miRNA	Dupl
Cai et al., 2020	P833		KA	Pathogenic	chr16	90354753	16q23.2-24.3	10.3455	79800878	90146366	hsa-mir-4720	81418622	81418698	miRNA	Del
Cai et al., 2020	P833		KA	Pathogenic	chr16	90354753	16q23.2-24.3	10.3455	79800878	90146366	hsa-mir-7854	81567506	81567571	miRNA	Del
Cai et al., 2020	P833		KA	Pathogenic	chr16	90354753	16q23.2-24.3	10.3455	79800878	90146366	hsa-mir-6504	81644952	81645013	miRNA	Del
Cai et al., 2020	P833		KA	Pathogenic	chr16	90354753	16q23.2-24.3	10.3455	79800878	90146366	hsa-mir-8058	82722535	82722624	miRNA	Del
Cai et al., 2020	P833		KA	Pathogenic	chr16	90354753	16q23.2-24.3	10.3455	79800878	90146366	hsa-mir-3182	83541950	83542013	miRNA	Del
Cai et al., 2020	P833		KA	Pathogenic	chr16	90354753	16q23.2-24.3	10.3455	79800878	90146366	hsa-mir-5093	85339831	85339931	miRNA	Del
Cai et al., 2020	P833		KA	Pathogenic	chr16	90354753	16q23.2-24.3	10.3455	79800878	90146366	hsa-mir-1910	85775226	85775306	miRNA	Del
Cai et al., 2020	P833		KA	Pathogenic	chr16	90354753	16q23.2-24.3	10.3455	79800878	90146366	hsa-mir-6774	85951952	85952022	miRNA	Del
Cai et al., 2020	P833		KA	Pathogenic	chr16	90354753	16q23.2-24.3	10.3455	79800878	90146366	hsa-mir-6775	87868197	87868266	miRNA	Del
Cai et al., 2020	P833		KA	Pathogenic	chr16	90354753	16q23.2-24.3	10.3455	79800878	90146366	hsa-mir-5189	88535325	88535439	miRNA	Del
Cai et al., 2020	P833		KA	Pathogenic	chr16	90354753	16q23.2-24.3	10.3455	79800878	90146366	hsa-mir-4722	88782685	88782745	miRNA	Del
Verbitsky et al., 2015	32		OU	Likely pathogenic	chr2	243199373	2q21.1	0.51	131483530	131993530					Dupl
Verbitsky et al., 2015	38		OU	Likely pathogenic	chr2	243199373	2q31.1	0.53	176801754	177331754	hsa-mir-10b	177015030	177015140	miRNA	Dupl
Verbitsky et al., 2015	38		OU	Likely pathogenic	chr2	243199373	2q31.1	0.53	176801754	177331754	hsa-mir-7704	177053570	177053629	miRNA	Dupl
Verbitsky et al., 2015	350		Nonglomerular other	Likely pathogenic	chr2	243199373	2q34	0.62	211841755	212461755					Del
Verbitsky et al., 2015	28		OU	Likely pathogenic	chr4	191154276	4p15.2	0.77	25480902	26250902					Dupl
Verbitsky et al., 2015	348		KA	Likely pathogenic	chr5	180915260	5q35.1	2.13997	168497422	170637395	hsa-mir-585	168690604	168690698	miRNA	Del
Verbitsky et al., 2015	348		KA	Likely pathogenic	chr5	180915260	5q35.1	2.13997	168497422	170637395	hsa-mir-378e	169455491	169455570	miRNA	Del
Verbitsky et al., 2015	58		Focal segmental glomerulosclerosis	Likely pathogenic	chr9	141213431	9q34.3	1.85	138910179	140760179	hsa-mir-4673	139414019	139414078	miRNA	Dupl
Verbitsky et al., 2015	58		Focal segmental glomerulosclerosis	Likely pathogenic	chr9	141213431	9q34.3	1.85	138910179	140760179	hsa-mir-4674	139440624	139440711	miRNA	Dupl
Verbitsky et al., 2015	58		Focal segmental glomerulosclerosis	Likely pathogenic	chr9	141213431	9q34.3	1.85	138910179	140760179	hsa-mir-126	139565053	139565138	miRNA	Dupl
Verbitsky et al., 2015	58		Focal segmental glomerulosclerosis	Likely pathogenic	chr9	141213431	9q34.3	1.85	138910179	140760179	hsa-mir-6722	139641344	139641422	miRNA	Dupl
Verbitsky et al., 2015	58		Focal segmental glomerulosclerosis	Likely pathogenic	chr9	141213431	9q34.3	1.85	138910179	140760179	hsa-mir-4292	139725408	139725475	miRNA	Dupl
Verbitsky et al., 2015	58		Focal segmental glomerulosclerosis	Likely pathogenic	chr9	141213431	9q34.3	1.85	138910179	140760179	hsa-mir-4479	139781184	139781255	miRNA	Dupl
Verbitsky et al., 2015	58		Focal segmental glomerulosclerosis	Likely pathogenic	chr9	141213431	9q34.3	1.85	138910179	140760179	hsa-mir-3621	140063637	140063722	miRNA	Dupl
Verbitsky et al., 2015	58		Focal segmental glomerulosclerosis	Likely pathogenic	chr9	141213431	9q34.3	1.85	138910179	140760179	hsa-mir-7114	140344477	140344538	miRNA	Dupl
Verbitsky et al., 2015	58		Focal segmental glomerulosclerosis	Likely pathogenic	chr9	141213431	9q34.3	1.85	138910179	140760179	hsa-mir-602	140732870	140732968	miRNA	Dupl
Verbitsky et al., 2015	271		Focal segmental glomerulosclerosis	Likely pathogenic	chr12	133851895	12q24.33	2.54588	130514047	133059927					Dupl
Verbitsky et al., 2015	271		Focal segmental glomerulosclerosis	Likely pathogenic	chr12	133851895	12q24.33	0.709534	133069927	133779461	hsa-mir-6763	133158582	133158647	miRNA	Del
Verbitsky et al., 2015	210		Nonglomerular other	Likely pathogenic	chr15	102531392	15q21.3	0.69	55462708	56152708	hsa-mir-628	55665137	55665232	miRNA	Dupl
Verbitsky et al., 2015	169		VUR	Likely pathogenic	chr16	90354753	16q24.1	1.27	85472499	86742499	hsa-mir-1910	85775226	85775306	miRNA	Dupl
Verbitsky et al., 2015	169		VUR	Likely pathogenic	chr16	90354753	16q24.1	1.27	85472499	86742499	hsa-mir-6774	85951952	85952022	miRNA	Dupl
Verbitsky et al., 2015	94		OU	Likely pathogenic	chr18	78077248	18q21.33-22.1	2.81	61489020	64299020					Del

## Sheet: Chr 1
Supplementary table 2. Position and length of rare CNVs in CAKUT and mapped miRNAs per chromosome.
Chr 1. Deletions and duplications.
	Start_hg19	End_hg19	CNV type	CNV length
chr1	248340600	248642227	Del	301627
chr1	242546333	247600301	Del	5053968
chr1	225713377	226013377	Del	300000
chr1	185508615	197953742	Del	12445127
chr1	164413376	164923376	Del	510000
chr1	164411397	164928753	Del	517356
chr1	146506691	147825769	Dupl	1319078
chr1	146498628	147825769	Del	1327141
chr1	146475387	147825548	Del	1350161
chr1	146475387	147818103	Del	1342716
chr1	146473376	147833376	Dupl	1360000
chr1	146472911	147830375	Dupl	1357464
chr1	146089254	147858944	Del	1769690
chr1	146088643	147833376	Dupl	1744733
chr1	146088643	147833376	Del	1744733
chr1	146088643	147393376	Del	1304733
chr1	146087074	147826789	Del	1739715
chr1	145421477	145748067	Dupl	326590
chr1	145394955	147841663	Del	2446708
chr1	145394955	145732946	Dupl	337991
chr1	89731959	90115066	Dupl	383107
chr1	89727412	90197412	Dupl	470000
chr1	58197412	58667412	Del	470000
chr1	2920140	3660140	Dupl	740000
Chr 1. Cumulative length of deletions and mapped miRNAs.
	Start_hg19	End_hg19	CNV length	miRNA located in CNV	miRNA Start_hg19	miRNA End_hg19	Length of pre-miRNA (bp)
chr1	248340600	248642227	301627	hsa-mir-4677	243509477	243509557	80
chr1	242546333	247600301	5053968	hsa-mir-3916	247365268	247365362	94
chr1	225713377	226013377	300000	hsa-mir-4426	192685457	192685520	63
chr1	185508615	197953742	12445127	hsa-mir-1278	193105632	193105713	81
chr1	164411397	164928753	517356	hsa-mir-4735	196551542	196551611	69
chr1	145394955	147858944	2463989	hsa-mir-5087	147806602	147806678	76
chr1	58197412	58667412	470000	hsa-mir-6736	145584422	145584481	59
		Cumulative length of CNVs	21552067			Cumulative length of pre-miRNA (bp)	522
Chr 1. Cumulative length of duplications and mapped miRNAs.
	Start_hg19	End_hg19	CNV length	miRNA located in CNV	miRNA Start_hg19	miRNA End_hg19	Length of pre-miRNA (bp)
chr1	146088643	147833376	1744733	hsa-mir-5087	147806602	147806678	76
chr1	145394955	145748067	353112	hsa-mir-6736	145584422	145584481	59
chr1	89727412	90197412	470000	hsa-mir-4251	3044538	3044599	61
chr1	2920140	3660140	740000	hsa-mir-551a	3477258	3477354	96
		Cumulative length of CNVs	3307845			Cumulative length of pre-miRNA (bp)	292

## Sheet: Chr 2
Supplementary table 2. Position and length of rare CNVs in CAKUT and mapped miRNAs per chromosome.
Chr 2. Deletions and duplications.
	Start_hg19	End_hg19	CNV type	CNV length
chr2	241341327	242791327	Dupl	1450000
chr2	241000000	242500000	Dupl	1500000
chr2	211841755	212461755	Del	620000
chr2	209929978	242953866	Dupl	33023888
chr2	191161755	191601755	Dupl	440000
chr2	176801754	177331754	Dupl	530000
chr2	176800936	177332894	Dupl	531958
chr2	170303507	174775653	Del	4472146
chr2	139533530	139643530	Dupl	110000
chr2	131483530	131993530	Dupl	510000
chr2	110856809	110982530	Del	125721
chr2	110852875	110980346	Del	127471
chr2	110852711	110982711	Del	130000
chr2	105603568	105823568	Del	220000
chr2	105593568	105823568	Del	230000
chr2	103113568	103133568	Dupl	20000
chr2	88378765	89459173	Dupl	1080408
chr2	87600000	90300000	Del	2700000
chr2	56026496	56166496	Del	140000
chr2	29526496	29636496	Dupl	110000
chr2	30000	3672125	Dupl	3642125
chr2	30000	375000	Dupl	345000
chr2	29443	3677022	Dupl	3647579
Chr 2. Cumulative length of deletions and mapped miRNAs.
	Start_hg19	End_hg19	CNV length	miRNA located in CNV	miRNA Start_hg19	miRNA End_hg19	Length of pre-miRNA (bp)
chr2	211841755	212461755	620000	hsa-mir-4435-1	87929273	87929353	80
chr2	170303507	174775653	4472146	hsa-mir-4780	88382037	88382118	81
chr2	110852711	110982711	130000	hsa-mir-4436a	89111883	89111968	85
chr2	105593568	105823568	230000			Cumulative length of pre-miRNA (bp)	246
chr2	87600000	90300000	2700000
chr2	56026496	56166496	140000
		Cumulative length of CNVs	8292146
Chr 2. Cumulative length of duplications and mapped miRNAs.
	Start_hg19	End_hg19	CNV length	miRNA located in CNV	miRNA Start_hg19	miRNA End_hg19	Length of pre-miRNA (bp)
chr2	209929978	242953866	33023888	hsa-mir-548f-2	213290986	213291084	98
chr2	191161755	191601755	440000	hsa-mir-4776-2	213790980	213791060	80
chr2	176800936	177332894	531958	hsa-mir-4776-1	213790980	213791060	80
chr2	139533530	139643530	110000	hsa-mir-4438	214622790	214622883	93
chr2	131483530	131993530	510000	hsa-mir-6809	218765235	218765351	116
chr2	103113568	103133568	20000	hsa-mir-6513	219144847	219144911	64
chr2	88378765	89459173	1080408	hsa-mir-6810	219206633	219206703	70
chr2	29526496	29636496	110000	hsa-mir-26b	219267368	219267445	77
chr2	29443	3677022	3647579	hsa-mir-375	219866366	219866430	64
		Cumulative length of CNVs	39473833	hsa-mir-3131	219923409	219923472	63
				hsa-mir-153-1	220158832	220158922	90
				hsa-mir-3132	220413794	220413869	75
				hsa-mir-4268	220771222	220771286	64
				hsa-mir-4439	225875177	225875257	80
				hsa-mir-5702	227523425	227523509	84
				hsa-mir-5703	228336847	228336903	56
				hsa-mir-4777	232227418	232227504	86
				hsa-mir-1244-3	232578023	232578108	85
				hsa-mir-1471	232756951	232757008	57
				hsa-mir-562	233037362	233037457	95
				hsa-mir-5001	233415183	233415283	100
				hsa-mir-6811	238419573	238419631	58
				hsa-mir-4440	239990512	239990610	98
				hsa-mir-4441	240007522	240007622	100
				hsa-mir-4269	240227156	240227240	84
				hsa-mir-2467	240273418	240273499	81
				hsa-mir-4786	240882431	240882511	80
				hsa-mir-149	241395417	241395506	89
				hsa-mir-3133	242417319	242417397	78
				hsa-mir-10b	177015030	177015140	110
				hsa-mir-7704	177053570	177053629	59
				hsa-mir-4780	88382037	88382118	81
				hsa-mir-4436a	89111883	89111968	85
						Cumulative length of pre-miRNA (bp)	2680

## Sheet: Chr 3
Supplementary table 2. Position and length of rare CNVs in CAKUT and mapped miRNAs per chromosome.
Chr 3. Deletions and duplications.
	Start_hg19	End_hg19	CNV type	CNV length
chr3	197685603	197835603	Dupl	150000
chr3	195734914	197346971	Del	1612057
chr3	188788120	191331505	Del	2543385
chr3	125847310	125857310	Dupl	10000
chr3	116669163	131541029	Del	14871866
chr3	116667310	131627310	Del	14960000
chr3	11957005	12899890	Dupl	942885
chr3	1375000	2205000	Dupl	830000
chr3	1159787	1661120	Dupl	501333
chr3	1065541	2183832	Dupl	1118291
chr3	445779	2016318	Del	1570539
Chr 3. Cumulative length of deletions and mapped miRNAs.
	Start_hg19	End_hg19	CNV length	miRNA located in CNV	miRNA Start_hg19	miRNA End_hg19	Length of pre-miRNA (bp)
chr3	195734914	197346971	1612057	hsa-mir-4797	197020748	197020819	71
chr3	188788120	191331505	2543385	hsa-mir-198	120114514	120114576	62
chr3	116667310	131627310	14960000	hsa-mir-5682	120768486	120768562	76
chr3	445779	2016318	1570539	hsa-mir-7110	122880640	122880726	86
		Cumulative length of CNVs	20685981	hsa-mir-5002	123851775	123851872	97
				hsa-mir-6083	124093178	124093284	106
				hsa-mir-544b	124451285	124451363	78
				hsa-mir-5092	124870308	124870396	88
				hsa-mir-548i-1	125509246	125509395	149
				hsa-mir-6825	127294108	127294174	66
				hsa-mir-7976	127305953	127306019	66
				hsa-mir-6826	128990988	128991086	98
				hsa-mir-944	189547710	189547798	88
						Cumulative length of pre-miRNA (bp)	1131
Chr 3. Cumulative length of duplications and mapped miRNAs.
	Start_hg19	End_hg19	CNV length	miRNA located in CNV	miRNA Start_hg19	miRNA End_hg19	Length of pre-miRNA (bp)
chr3	197685603	197835603	150000
chr3	125847310	125857310	10000	No miRNAs
chr3	11957005	12899890	942885
chr3	1065541	2205000	1139459
		Cumulative length of CNVs	2242344			Cumulative length of pre-miRNA (bp)
						Cumulative length
							#REF!

## Sheet: Chr 4
Supplementary table 2. Position and length of rare CNVs in CAKUT and mapped miRNAs per chromosome.
Chr 4. Deletions and duplications.
	Start_hg19	End_hg19	CNV type	CNV length
chr4	141130550	141590550	Dupl	460000
chr4	112922517	113323634	Del	401117
chr4	85520643	87255851	Dupl	1735208
chr4	44425243	45055243	Dupl	630000
chr4	25480902	26250902	Dupl	770000
chr4	7219099	7709100	Dupl	490001
chr4	1717171	2264421	Del	547250
chr4	1714684	1815990	Dupl	101306
chr4	331658	4.04608e+06	Dupl	3.71442e+06
chr4	73508	5817866	Del	5744358
chr4	71566	21002449	Del	20930883
chr4	71566	17684951	Del	17613385
chr4	70000	14920902	Del	14850902
chr4	70000	17680902	Del	17610902
chr4	69461	14919063	Del	14849602
Chr 4. Cumulative length of deletions and mapped miRNAs.
	Start_hg19	End_hg19	CNV length	miRNA located in CNV	miRNA Start_hg19	miRNA End_hg19	Length of pre-miRNA (bp)
chr4	112922517	113323634	401117	343945	344041	hsa-mir-571	96
chr4	69461	21002449	20932988	1988110	1988204	hsa-mir-943	94
		Cumulative length of CNVs	21334105	2251803	2251883	hsa-mir-4800	80
				5925001	5925055	hsa-mir-378d-1	54
				7312176	7312251	hsa-mir-4798	75
				7461754	7461845	hsa-mir-4274	91
				8007027	8007108	hsa-mir-95	81
				9557788	9557937	hsa-mir-548i-2	149
				10080234	10080316	hsa-mir-3138	82
				11370450	11370545	hsa-mir-572	95
				13629488	13629581	hsa-mir-5091	93
				20529897	20530007	hsa-mir-218-1	110
						Cumulative length of pre-miRNA (bp)	1100
Chr 4. Cumulative length of duplications and mapped miRNAs.
	Start_hg19	End_hg19	CNV length	miRNA located in CNV	miRNA Start_hg19	miRNA End_hg19	Length of pre-miRNA (bp)
chr4	141130550	141590550	460000	86643620	86643686	hsa-mir-4451	66
chr4	85520643	87255851	1735208	7312176	7312251	hsa-mir-4798	75
chr4	44425243	45055243	630000	7461754	7461845	hsa-mir-4274	91
chr4	25480902	26250902	770000	343945	344041	hsa-mir-571	96
chr4	7219099	7709100	490001	1988110	1988204	hsa-mir-943	94
chr4	331658	4.04608e+06	3.71442e+06	2251803	2251883	hsa-mir-4800	80
		Cumulative length of CNVs	7799630			Cumulative length of pre-miRNA (bp)	502

## Sheet: Chr 5
Supplementary table 2. Position and length of rare CNVs in CAKUT and mapped miRNAs per chromosome.
Chr 5. Deletions and duplications.
	Start_hg19	End_hg19	CNV type	CNV length
chr5	168501451	170641180	Del	2139729
chr5	168497422	170637395	Del	2139973
chr5	159597422	160647422	Dupl	1050000
chr5	125773331	126172194	Dupl	398863
chr5	91425371	114526010	Del	23100639
chr5	36852418	37093873	Dupl	241455
chr5	58298	10906464	Dupl	10848166
Chr 5. Cumulative length of deletions and mapped miRNAs.
	Start_hg19	End_hg19	CNV length	miRNA located in CNV	miRNA Start_hg19	miRNA End_hg19	Length of pre-miRNA (bp)
chr5	168497422	170641180	2143758	hsa-mir-585	168690604	168690698	94
chr5	91425371	114526010	23100639	hsa-mir-378e	169455491	169455570	79
		Cumulative length of CNVs	25244397	hsa-mir-2277	92956401	92956494	93
				hsa-mir-583	95414841	95414916	75
				hsa-mir-548p	100152185	100152269	84
				hsa-mir-548f-3	109849529	109849616	87
						Cumulative length of pre-miRNA (bp)	512
Chr 5. Cumulative length of duplications and mapped miRNAs.
	Start_hg19	End_hg19	CNV length	miRNA located in CNV	miRNA Start_hg19	miRNA End_hg19	Length of pre-miRNA (bp)
chr5	159597422	160647422	1050000	hsa-mir-3142	159901408	159901490	82
chr5	125773331	126172194	398863	hsa-mir-146a	159912358	159912457	99
chr5	36852418	37093873	241455	hsa-mir-4456	535954	535997	43
chr5	58298	10906464	10848166	hsa-mir-4635	1063010	1063089	79
		Cumulative length of CNVs	12538484	hsa-mir-4457	1309424	1309492	68
				hsa-mir-6075	1510876	1510971	95
				hsa-mir-4277	1708899	1708983	84
				hsa-mir-4278	6827965	6828034	69
				hsa-mir-4458	8461037	8461112	75
				hsa-mir-4636	9053927	9054007	80
				hsa-mir-6131	10478148	10478257	109
						Cumulative length of pre-miRNA (bp)	883
						Cumulative length	#REF!

## Sheet: Chr 6
Supplementary table 2. Position and length of rare CNVs in CAKUT and mapped miRNAs per chromosome.
Chr 6. Deletions and duplications.
	Start_hg19	End_hg19	CNV type	CNV length
chr6	85373500	85523135	Dupl	149635
chr6	70233708	70705112	Dupl	471404
chr6	70233279	70703279	Dupl	470000
chr6	9838253	10692521	Dupl	854268
chr6	8505901	14517033	Del	6011132
Chr 6. Cumulative length of deletions and mapped miRNAs.
	Start_hg19	End_hg19	CNV length	miRNA located in CNV	miRNA Start_hg19	miRNA End_hg19	Length of pre-miRNA (bp)
chr6	8505901	14517033	6011132	hsa-mir-5689	10439949	10440027	78
		Cumulative length of CNVs	6011132			Cumulative length of pre-miRNA (bp)	78
Chr 6. Cumulative length of duplications and mapped miRNAs.
	Start_hg19	End_hg19	CNV length	miRNA located in CNV	miRNA Start_hg19	miRNA End_hg19	Length of pre-miRNA (bp)
chr6	85373500	85523135	149635	hsa-mir-5689	10439949	10440027	78
chr6	70233279	70705112	471833			Cumulative length of pre-miRNA (bp)	78
chr6	9838253	10692521	854268
		Cumulative length of CNVs	1475736

## Sheet: Chr 7
Supplementary table 2. Position and length of rare CNVs in CAKUT and mapped miRNAs per chromosome.
Chr 7. Deletions and duplications.
	Start_hg19	End_hg19	CNV type	CNV length
chr7	151883522	159119486	Del	7235964
chr7	141885203	159122532	Del	17237329
chr7	141883531	159117239	Del	17233708
chr7	113823505	114134615	Del	311110
chr7	104622764	105022764	Del	400000
chr7	79492064	81072064	Del	1580000
chr7	72974869	74144177	Dupl	1169308
chr7	72701098	74069645	Dupl	1368547
chr7	23704386	27459209	Del	3754823
chr7	16839086	17746628	Dupl	907542
chr7	8853475	9013475	Del	160000
chr7	6886177	7304142	Dupl	417965
Chr 7. Cumulative length of deletions and mapped miRNAs.
	Start_hg19	End_hg19	CNV length	miRNA located in CNV	miRNA Start_hg19	miRNA End_hg19	Length of pre-miRNA (bp)
chr7	141883531	159122532	17239001	hsa-mir-6892	143079778	143079893	115
chr7	113823505	114134615	311110	hsa-mir-548f-4	147075108	147075213	105
chr7	104622764	105022764	400000	hsa-mir-671	150935506	150935624	118
chr7	79492064	81072064	1580000	hsa-mir-3907	151130574	151130725	151
chr7	23704386	27459209	3754823	hsa-mir-153-2	157367027	157367114	87
chr7	8853475	9013475	160000	hsa-mir-595	158325409	158325505	96
		ukupna duzina CNV-ova	23444934	hsa-mir-5707	158384307	158384388	81
				hsa-mir-148a	25989538	25989606	68
				hsa-mir-196b	27209098	27209182	84
						Cumulative length of pre-miRNA (bp)	905
Chr 7. Cumulative length of duplications and mapped miRNAs.
	Start_hg19	End_hg19	CNV length	miRNA located in CNV	miRNA Start_hg19	miRNA End_hg19	Length of pre-miRNA (bp)
chr7	72701098	74144177	1443079	hsa-mir-4284	73125646	73125727	81
chr7	16839086	17746628	907542	hsa-mir-590	73605527	73605624	97
chr7	6886177	7304142	417965	hsa-mir-3683	7106594	7106676	82
		Cumulative length of CNVs	2768586			Cumulative length of pre-miRNA (bp)	260
						Cumulative length	#REF!

## Sheet: Chr 8
Supplementary table 2. Position and length of rare CNVs in CAKUT and mapped miRNAs per chromosome.
Chr 8. Deletions and duplications.
	Start_hg19	End_hg19	CNV type	CNV length
chr8	144314983	145778128	Del	1463145
chr8	8092590	11902591	Dupl	3810001
chr8	8.06634e+06	12189840	Dupl	4.1235e+06
chr8	163226	5594235	Del	5431009
Chr 8. Cumulative length of deletions and mapped miRNAs.
	Start_hg19	End_hg19	CNV length	miRNA located in CNV	miRNA Start_hg19	miRNA End_hg19	Length of pre-miRNA (bp)
chr8	144314983	145778128	1463145	hsa-mir-4664	144815252	144815323	71
chr8	163226	5594235	5431009	hsa-mir-937	144895126	144895212	86
		Cumulative length of CNVs	6894154	hsa-mir-6845	144919927	144919988	61
				hsa-mir-661	145019358	145019447	89
				hsa-mir-6846	145112223	145112283	60
				hsa-mir-6847	145134776	145134845	69
				hsa-mir-7112-1	145317575	145317640	65
				hsa-mir-7112-2	145486628	145486693	65
				hsa-mir-6848	145540908	145540978	70
				hsa-mir-939	145619363	145619445	82
				hsa-mir-1234	145625475	145625559	84
				hsa-mir-6849	145625670	145625739	69
				hsa-mir-6893	145660933	145661002	69
				hsa-mir-3674	1749290	1749358	68
				hsa-mir-596	1765396	1765473	77
				hsa-mir-7160	2024668	2024720	52
						Cumulative length of pre-miRNA (bp)	1137
Chr 8. Cumulative length of duplications and mapped miRNAs.
	Start_hg19	End_hg19	CNV length	miRNA located in CNV	miRNA Start_hg19	miRNA End_hg19	Length of pre-miRNA (bp)
chr8	8.06634e+06	12189840	4.1235e+06	hsa-mir-4660	8905954	8906028	74
		Cumulative length of CNVs	4.1235e+06	hsa-mir-597	9599181	9599278	97
				hsa-mir-124-1	9760897	9760982	85
				hsa-mir-4286	10524487	10524580	93
				hsa-mir-1322	10682882	10682953	71
				hsa-mir-598	10892715	10892812	97
						Cumulative length of pre-miRNA (bp)	517

## Sheet: Chr 9
Supplementary table 2. Position and length of rare CNVs in CAKUT and mapped miRNAs per chromosome.
Chr 9. Deletions and duplications.
	Start_hg19	End_hg19	CNV type	CNV length
chr9	138910179	140760179	Dupl	1850000
chr9	137226094	137352366	Dupl	126272
chr9	116837745	117169299	Dupl	331554
chr9	116160179	117570179	Dupl	1410000
chr9	14822726	14995419	Del	172693
Chr 9. Cumulative length of deletions and mapped miRNAs.
	Start_hg19	End_hg19	CNV length	miRNA located in CNV	miRNA Start_hg19	miRNA End_hg19	Length of pre-miRNA (bp)
chr9	14822726	14995419	172693	No miRNAs.
		Cumulative length of CNVs	172693
						Cumulative length of pre-miRNA (bp)
Chr 9. Cumulative length of duplications and mapped miRNAs.
	Start_hg19	End_hg19	CNV length	miRNA located in CNV	miRNA Start_hg19	miRNA End_hg19	Length of pre-miRNA (bp)
chr9	138910179	140760179	1850000	hsa-mir-602	140732870	140732968	98
chr9	137226094	137352366	126272	hsa-mir-7114	140344477	140344538	61
chr9	116160179	117570179	1410000	hsa-mir-3621	140063637	140063722	85
		Cumulative length of CNVs	3386272	hsa-mir-4292	139725408	139725475	67
				hsa-mir-4479	139781184	139781255	71
				hsa-mir-6722	139641344	139641422	78
				hsa-mir-126	139565053	139565138	85
				hsa-mir-4673	139414019	139414078	59
				hsa-mir-4674	139440624	139440711	87
				hsa-mir-4669	137271256	137271318	62
				hsa-mir-455	116971713	116971809	96
						Cumulative length of pre-miRNA (bp)	849

[truncated: 14 more sheets: Chr 10, Chr 11, Chr 12, Chr 13, Chr 14, Chr 15, Chr 16, Chr 17, Chr 18, Chr 19, Chr 20, Chr 21, Chr 22, Chr X]
